# Supplementary material for: Integrated evolutionary analysis reveals antimicrobial peptides with limited resistance
Source: Nat Commun. 2019 Oct 4;10:4538. doi: 10.1038/s41467-019-12364-6 (PMC6778101; doi:10.1038/s41467-019-12364-6)
Supplement: Supplementary file 5 — Supplementary Data 1 [file 41467_2019_12364_MOESM5_ESM.xlsx]

## Sheet: Description
Supplementary Data 1 – Fold change in minimum inhibitory concentration (MIC) following automated laboratory evolution.
Sheet 'AMPs'		Resistance reached (MIC fold change compared to the initial wild-type strain) by the Escherichia coli K-12 BW25113 lines following adaptation to one of 14 AMPs.
Sheet 'Antibiotics'		Resistance reached (MIC fold change compared to the initial wild-type strain) by the Escherichia coli K-12 BW25113 lines following adaptation to one of 12 conventional antibiotics.
Sheet 'Mutator strain'		Resistance reached (MIC fold change compared to the initial mutator strain) by the Escherichia coli mutD5 mutator lines following adaptation to tachyplesin II (TPII).
Sheet 'Pathogenic strains'		Resistance reached (MIC fold change compared to the corresponding initial wild-type strain) by parallel lines of E. coli ATCC 25922, Salmonella enterica serovar Typhimurium LT2, Klebsiella pneumoniae ATCC 10031 and Acinetobacter baumannii ATCC 17978, respectively following adaptation to tachyplesin II (TPII) or polymyxin B (PXB).
Sheet 'Abbreviations'		Abbreviations for each of the 14 AMPs and 12 conventional antibiotics.

## Sheet: AMPs
	10 parallel lines	MIC fold change following 20 transfers
		Escherichia coli K-12 BW25113
		TPII	R8	CP1	PGLA	IND	PLEU	BAC5	PEX	PROA	PR39	HBD3	LL37	CAP18	PXB
	1	1	1	1	1.39997	1.69721	1.75048	5.31481	8	1	6.55273	NA	28.7192	256	1183.55
	2	1	1	1	2.744	1	1.75048	NA	1	34.23	2.56104	9.3774	28.7192	291.843	1183.55
	3	1	1	2	1.40003	2.88446	3.06286	9.31481	1	5.84507	1.59912	9.3774	16.4114	256	56.9079
	4	1	1	2	1.39997	1.69721	3.06286	5.31481	16	2.41315	1.59912	9.3774	16.4114	256	430.395
	5	1	1	1	1.96	1.69721	3.06286	5.31481	32	2.41315	6.55273	9.3774	1	656.646	3255.26
	6	1	1	1	1.39997	1.69721	3.06286	3.03704	2	2.41315	1.59912	9.3774	129.645	256	1183.55
	7	1	1	1	1.39997	1.69721	1.75048	9.31481	4	14.1455	1.59912	9.3774	57.6184	256	156.5
	8	1	1	1	1.39997	2.88446	5.36	3.03704	1	14.1455	1.59912	9.3774	1.75	256	3255.26
	9	1	1	1	1.39997	1.69721	3.06286	5.31481	1	5.84507	2.56104	5.35821	1	256	156.5
	10	1	1	2	1.96004	1.69721	3.06286	3.03704	2	1	61.2226	9.3774	25.6079	656.646	1183.55
	The color-marked lines were selected for further analysis

## Sheet: Antibiotics
	10 parallel lines	MIC fold change following 20 transfers
		Escherichia coli K-12 BW25113
		APC	FOX	TET	DOX	NIT	TRM	ERY	CHL	NAL	CPR	TOB	KAN
	1	128	34.0123	8	256	177.156	378.226	32.8978	13.0306	90.7846	1349.11	64	256
	2	64	10.4979	32	128	92.7518	64	10.2673	24.758	90.7846	172.321	128	256
	3	64	10.4979	32	256	64	16	32.8978	3.60933	90.7846	482.143	64	177.156
	4	16	34.0123	32	64	128	128	18.3785	128	90.7846	3777.68	256	177.156
	5	128	34.0123	85.7122	256	64	378.226	32.8978	6.8586	90.7846	482.143	128	92.7518
	6	64	10.4979	85.7122	128	256	378.226	105.408	47.0394	90.7846	172.321	32	256
	7	64	18.8951	32	256	128	64	61.2222	13.0306	90.7846	10578.6	128	256
	8	64	10.4979	8	128	32	8	198.359	16	90.7846	482.143	128	48.5613
	9	64	10.4979	8	128	128	64	58.8869	13.0306	90.7846	482.143	256	177.156
	10	32	34.0123	8	64	128	8	58.8869	47.0394	90.7846	172.321	48.5613	92.7518

## Sheet: Mutator strain
	10 parallel lines	MIC fold change following 20 transfers
		Escherichia coli mutD5
		TPII
	1	1.44918
	2	1
	3	1.44918
	4	1
	5	1
	6	1
	7	1.44918
	8	1
	9	1.44918
	10	1.44918

## Sheet: Pathogenic strains
	10 parallel lines	MIC fold change following 20 transfers
		Escherichia coli ATCC 25922		Salmonella enterica serovar Typhimurium LT2		Klebsiella pneumoniae ATCC 10031		Acinetobacter baumannii ATCC 17978
		TPII	PXB	TPII	PXB	TPII	PXB	TPII	PXB
	1	4.82681	1215	1	6561	5.55083	19683	4.26987	6561
	2	1.15	2187	1.15	486.08	3.28452	19683	1	2187
	3	1.15	2187	1	48.5861	4.26987	19683	7.21608	729
	4	1	81	4.82681	58.6486	3.28452	19683	1	27
	5	1	729	1.15	24.235	2.35647	19683	1	2187
	6	1.15	6561	1	58.6486	8.15731	19683	3.28452	2187
	7	1.15	486	1.15	24.235	1	19683	2.07805	27
	8	1.15	27	1	82.9998	25.6289	19683	3.28452	6561
	9	1	81	1	14.1725	7.21608	19683	5.55083	27
	10	1	1458	1	20.5862	2.8561	2187	5.55083	6561

## Sheet: Abbreviations
AMPs
Abbrev.	Name
BAC5	Bactenecin 5
CAP18	Rabbit 18-kDa cationic antimicrobial protein
CP1	Cecropin P1
HBD3	Human beta-defensin -3
IND	Indolicidin
LL37	LL-37 cathelicidin
PEX	Pexiganan
PGLA	Peptide Glycine-Leucine Amide
PLEU	Pleurocidin
PR39	PR-39
PROA	Protamine
PXB	Polymyxin B
R8	R8
TPII	Tachyplesin II
Antibiotics
Abbrev.	Name
TET	Tetracycline
DOX	Doxycycline
CHL	Chloramphenicol
ERY	Erythromycin
TRM	Trimethoprim
APC	Ampicillin
FOX	Cefoxitin
NAL	Nalidixic acid
CPR	Ciprofloxacin
NIT	Nitrofurantoin
TOB	Tobramycin
KAN	Kanamycin
