# Supplementary material for: Integrated evolutionary analysis reveals antimicrobial peptides with limited resistance
Source: Nat Commun. 2019 Oct 4;10:4538. doi: 10.1038/s41467-019-12364-6 (PMC6778101; doi:10.1038/s41467-019-12364-6)
Supplement: Supplementary file 7 — Supplementary Data 3 [file 41467_2019_12364_MOESM7_ESM.xlsx]

## Sheet: Variables
Supplementary Data 3 – Physicochemical characteristics of the 14 AMPs.
Variable name	Description	References
Name	peptide name
Abbreviation	peptide abbreviation
Sequence	peptide amino acid sequence
Length	peptide length	1
MW	peptide molecular weight	1
pI	Peptide isoelectric point calculated with R package (Peptides) for Data Mining of Antimicrobial Peptides	2
Ala	number of Ala/peptide length (in-house perl script)
Arg	number of Arg/peptide length (in-house perl script)
Asn	number of Asn/peptide length (in-house perl script)
Asp	number of Asp/peptide length (in-house perl script)
Cys	number of Cys/peptide length (in-house perl script)
Gln	number of Gln/peptide length (in-house perl script)
Glu	number of Glu/peptide length (in-house perl script)
Gly	number of Gly/peptide length (in-house perl script)
His	number of His/peptide length (in-house perl script)
Ile	number of Ile/peptide length (in-house perl script)
Leu	number of Leu/peptide length (in-house perl script)
Lys	number of Lys/peptide length (in-house perl script)
Met	number of Met/peptide length (in-house perl script)
Phe	number of Phe/peptide length (in-house perl script)
Pro	number of Pro/peptide length (in-house perl script)
Ser	number of Ser/peptide length (in-house perl script)
Thr	number of Thr/peptide length (in-house perl script)
Trp	number of Trp/peptide length (in-house perl script)
Tyr	number of Tyr/peptide length (in-house perl script)
Val	number of Val/peptide length (in-house perl script)
Tiny	number of tiny amino acids/peptide length (in-house perl script)
Small	number of small amino acids/peptide length (in-house perl script)
Aliphatic	number of aromatic amino acids/peptide length (in-house perl script)
Aromatic	number of amino acids with aliphatic side chains/peptide lengh (in-house perl script)
NonPolar	number of non polar amino acids/peptide length (in-house perl script)
Polar	number of polar amino acids/peptide length (in-house perl script)
Charged	number of charged amino acids/peptide length (in-house perl script)
Acidic	number of acidic amino acids/peptide length (in-house perl script)
Basic	number of basic amino acids/peptide length (in-house perl script)
Hydrophobicity	Hydrophobicity calculated with R package (Peptides) for Data Mining of Antimicrobial Peptides	2
HydrophobicMoment	Hydrophobic Moment calculated with R package (Peptides) for Data Mining of Antimicrobial Peptides	2
NetCharge	Net charge calculated with R package (Peptides) for Data Mining of Antimicrobial Peptides	2
MembraneSurface	MembraneSurface calculated with R package (Peptides) for Data Mining of Antimicrobial Peptides	2
Bomanindex	Protein-binding potential by Hans Boman.	3
instability_index	Stability category prediction based on the N-terminal amino acid	4
Stability	Stability prediction based on the N-terminal amino acid (0=unstable, 1=stable)	4
Aliphatic_index	Relative volume occupied by aliphatic side chains, which is an indicator of protein termostability	5
Hydropathicity	Grand average of hydropathicity index indicates the solubility of the proteins: positive GRAVY (hydrophobic), negative GRAVY (hydrophilic)	6
NoAggrHotspots	predicted number of aggregation prone hotspots calculated by AggreScan	7
nHS_100Residues	predicted number of hotspots per 100 amino acid residues by AggreScan	7
TotalHotspotArea	predicted total area of aggregation hotspots by AggreScan	7
THSA_residue	predicted area of aggregation hotspots per residue (length) by AggreScan	7
AggrEnergy	Aggregation energy according to Pasta 2.0	8
Disorder	Percentage of disordered regions calculated with Pasta 2.0	8
AlfaHelix	Percentage of alfa-helical regions calculated with Pasta 2.0	8
BetaStrand	Percentage of beta-strand regions calculated with Pasta 2.0	8
Coil	Percentage of coiled structure calculated with Pasta 2.0	8
Solubility	Solubility according to PROSO II (>0.5 soluble, <0.5 insoluble)	9
DisEBML_coils	Number of AA that are predictied to be part of loops ~ disorder	10
DisEBML_hotloops	Number of AA that are predicted to be part of highly mobile loops ~ disorder	10
DisEBML_remark	Number of AA that are predicted to be in parts of non assigned electron densities ~ disorder	10
GlobPlot_web	Number of amino acids in globplot disorder prediction (default on web server)	11
WaltzAggregation	Number of amino acids predicted to be in amyloid aggregation prone regions	12
InteractionWithMembrane	Predicting interaction with membrane (1= yes, 0=no)	13
Stickiness	Total sum of aminoacid stickiness	14
NumberOfPolarShifts	Number of shifts in polarity (between polar and apolar) in sequence
NumberOfChargeShifts	Number of shifts in charge (between positive and negative) in sequence
AAContent	Number of different amino acids in sequence
AAtypeContent	Different types of amino acids (polar, apolar, negative, positive sidechain)

## Sheet: Data
		Name	Bactenecin 5	Indolicidin	PR-39	Protamine	PolymyxinB	Cecropin P1	LL-37 cathelicidin	Pexiganan	R8	Pleurocidin	Tachyplesin II	Peptide Glycine-Leucine Amide	CAP18	Human beta-defensin -3
		Abbreviation	BAC5	IND	PR39	PROA	PXB	CP1	LL37	PEX	R8	PLEU	TPII	PGLA	CAP18	HBD3
		Sequence	RFRPPIRRPPIRPPFYPPFRPPIRPPIFPPIRPPFRPPLGPFP	ILPWKWPWWPWRR	RRRPRPPYLPRPRPPPFFPPRLPPRIPPGFPPRFPPRFP	TSSPPAAVVVRRRRRRRRRRRRRRRRRRR	KTKKKFLKKT	SWLSKTAKKLENSAKKRISEGIAIAIQGGPR	LLGDFFRKSKEKIGKEFKRIVQRIKDFLRNLVPRTES	GIGKFLKKAKKFGKAFVKILKK	FLGKVFKLASKVFKAVFGKV	GWGSFFKKAAHVGKHVGKAALTHYL	RWCFRVCYRGICYRKCR	GMASKAGAIAGKIAKVALKAL	GLRKRLRKFRNKIKEKLKKIGQKIQGFVPKLAPRTDY	GIINTLQKYYRVRGGRAVLSLPKEEQIGKSTRGRKRRKK
		Length	43	13	39	29	10	31	37	22	20	25	17	21	37	39
		MW	5148.39	1907.29	4720.8	4057.1	1249.59	3338.9	4493.34	2478.16	2213.76	2711.15	2268.82	1969.45	4453.43	4542.37
		pI	13.044	12.516	13.102	13.755	11.5	11.336	11.347	11.703	11.403	10.866	10.068	11.278	12.105	12.178
		Ala	0	0	0	0.0689655	0	0.129032	0	0.0909091	0.1	0.16	0	0.333333	0.027027	0.025641
		Arg	0.209302	0.153846	0.25641	0.655172	0	0.0645161	0.135135	0	0	0	0.294118	0	0.135135	0.179487
		Asn	0	0	0	0	0	0.0322581	0.027027	0	0	0	0	0	0.027027	0.025641
		Asp	0	0	0	0	0	0	0.0540541	0	0	0	0	0	0.027027	0
		Cys	0	0	0	0	0	0	0	0	0	0	0.235294	0	0	0
		Gln	0	0	0	0	0	0.0322581	0.027027	0	0	0	0	0	0.0540541	0.0512821
		Glu	0	0	0	0	0	0.0645161	0.0810811	0	0	0	0	0	0.027027	0.0512821
		Gly	0.0232558	0	0.025641	0	0	0.0967742	0.0540541	0.136364	0.1	0.16	0.0588235	0.142857	0.0810811	0.128205
		His	0	0	0	0	0	0	0	0	0	0.12	0	0	0	0
		Ile	0.116279	0.0769231	0.025641	0	0	0.129032	0.0810811	0.0909091	0	0	0.0588235	0.0952381	0.0810811	0.0769231
		Leu	0.0232558	0.0769231	0.0512821	0	0.1	0.0645161	0.108108	0.0909091	0.1	0.08	0	0.0952381	0.108108	0.0769231
		Lys	0	0.0769231	0	0	0.6	0.16129	0.162162	0.409091	0.25	0.16	0.0588235	0.190476	0.243243	0.153846
		Met	0	0	0	0	0	0	0	0	0	0	0	0.047619	0	0
		Phe	0.139535	0	0.128205	0	0.1	0	0.108108	0.136364	0.2	0.08	0.0588235	0	0.0540541	0
		Pro	0.465116	0.230769	0.487179	0.0689655	0	0.0322581	0.027027	0	0	0	0	0	0.0540541	0.025641
		Ser	0	0	0	0.0689655	0	0.129032	0.0540541	0	0.05	0.04	0	0.047619	0	0.0512821
		Thr	0	0	0	0.0344828	0.2	0.0322581	0.027027	0	0	0.04	0	0	0.027027	0.0512821
		Trp	0.0232558	0	0.025641	0	0	0	0	0	0	0.04	0.117647	0	0.027027	0.0512821
		Tyr	0	0.384615	0	0	0	0.0322581	0	0	0	0.04	0.0588235	0	0	0
		Val	0	0	0	0.103448	0	0	0.0540541	0.0454545	0.2	0.08	0.0588235	0.047619	0.027027	0.0512821
		Tiny	2.326	0	2.564	17.241	20	38.71	13.514	22.727	25	40	29.412	52.381	13.514	25.641
		Small	48.837	23.077	51.282	34.483	20	45.161	29.73	27.273	45	48	35.294	57.143	27.027	35.897
		Aliphatic	13.953	15.385	7.692	17.241	10	32.258	24.324	31.818	40	32	11.765	57.143	24.324	23.077
		Aromatic	16.279	38.462	15.385	0	10	3.226	10.811	13.636	20	28	23.529	0	8.108	5.128
		NonPolar	79.07	76.923	74.359	24.138	20	48.387	43.243	59.091	70	64	64.706	76.19	45.946	43.59
		Polar	20.93	23.077	25.641	75.862	80	51.613	56.757	40.909	30	36	35.294	23.81	54.054	56.41
		Charged	20.93	23.077	25.641	65.517	60	29.032	43.243	40.909	25	28	35.294	19.048	43.243	38.462
		Basic	20.93	23.077	25.641	65.517	60	22.581	29.73	40.909	25	28	35.294	19.048	37.838	33.333
		Acidic	0	0	0	0	0	6.452	13.514	0	0	0	0	0	5.405	5.128
		Hydrophobicity	-0.105349	0.0223077	-0.328974	-1.50897	-0.685	-0.127419	-0.306216	-0.0586364	0.286	0.188	-0.442941	0.295238	-0.43027	-0.461282
		HydrophobicMoment	0.702927	0.485843	0.683336	0.418795	0.50525	0.649742	1.00999	0.786722	0.758308	0.613376	0.72099	0.674626	0.744951	0.761853
		NetCharge	8.97507	2.97573	9.97507	18.9758	5.97494	4.97761	5.98029	8.97447	4.9751	4.69523	5.85152	3.97526	11.9757	10.9758
		MembraneSurface	0.121212	0	0.0689655	0	0	0.142857	0.481481	0.75	0.8	0.2	0.428571	0.363636	0.111111	0.137931
		BomanIndex	2.00186	1.06923	3.04462	9.55552	3.054	1.85968	3	0.493182	-0.6135	0.2032	3.53529	-0.76	3.01189	3.51769
		instability_index	132.079	76.2769	118.677	400.262	0.51	26.4581	23.3432	-6.16364	-31	4.972	13.2235	-4.81429	30.9973	50.4923
		Stability	0	0	0	0	1	1	1	1	1	1	1	1	1	0
		Aliphatic_index	54.42	60	30	28.0167	39	88.39	89.46	93.18	107	70.4	40	121.43	84.32	77.44
		Hydropathicity	-0.723	-1.069	-1.308	-2.748	-1.82	-0.558	-0.724	-0.159	0.905	-0.068	-0.518	0.843	-1.114	-1.192
		NoAggrHotspots	0	0	0	0.3333	0	2	0	2	2	2	1	2	0	2
		nHS_100Residues	0	0	0	0.1493	0	6.452	0	9.091	10	8	5.882	9.524	0	5.128
		TotalHotspotArea	0	0	0	0.977	0	3.546	0	5.551	8.27	3.17	5.188	3.675	0	3.749
		THSA_residue	0	0	0	0.0336	0	0.114	0	0.252	0.413	0.127	0.305	0.175	0	0.096
		AggrEnergy	1.37952	-1.23886	1.27626	3.0566	-0.169279	-4.91652	-3.57554	-4.28356	-3.94715	-1.94537	-6.31953	-2.3932	-2.09716	-4.76058
		Disorder	69.76	100	100	100	100	83.87	37.83	77.27	30	100	11.76	80.95	37.83	61.53
		AlfaHelix	0	0	0	75.8267	60	80.65	78.38	86.36	80	88	0	85.71	70.27	38.46
		BetaStrand	0	0	0	0	0	0	0	0	0	0	58.82	0	0	10.26
		Coil	100	100	100	24.1733	40	19.35	21.62	13.64	20	12	41.18	14.29	29.73	51.28
		Solubility	0.826	NA	0.883	0.619	NA	0.887	0.906	0.887	NA	0.954	NA	0.888	0.877	0.952
		DisEBML_coils	43	13	39	0	10	0	8	0	0	0	17	0	12	27
		DisEBML_hotloops	22	13	39	29	10	31	32	22	20	25	17	15	28	39
		DisEBML_remark	0	0	0	29	10	0	0	0	0	0	0	8	0	13
		GlobPlot_web	36	11	36	0	0	0	9	0	0	0	0	0	0	0
		WaltzAggregation	0	0	0	0	0	0	0	0	0	0	0	0	0	6
		InteractionWithMembrane	1	0	1	0	1	1	1	1	1	1	0	1	1	1
		Stickiness	10.4216	4.0917	5.7114	0.6338	-4.6909	-1.3067	1.3755	-2.5169	3.8508	2.7618	8.0503	0.749	-3.3013	-1.5902
		NumberOfPolarShifts	22	9	14	2	2	14	15	11	10	12	12	8	18	17
		NumberOfChargeShifts	0	0	0	0	0	4	8	0	0	0	0	0	3	2
		AAContent	7	6	7	6	4	13	14	7	7	11	9	8	15	14
		AAtypeContent	3	3	3	3	3	4	4	3	3	3	3	3	4	4

## Sheet: References
1	Wilkins, M. R. et al. Protein identification and analysis tools in the ExPASy server. Methods Mol. Biol. 112, 531–52 (1999).
2	Meher, P. K., Sahu, T. K., Saini, V. & Rao, A. R. Predicting antimicrobial peptides with improved accuracy by incorporating the compositional, physico-chemical and structural features into Chou’s general PseAAC. Sci. Rep. 7, 42362 (2017).
3	Wang, G., Li, X. & Wang, Z. APD3: the antimicrobial peptide database as a tool for research and education. Nucleic Acids Res. 44, D1087–D1093 (2016).
4	Varshavsky, A. The N-end rule pathway of protein degradation. Genes Cells 2, 13–28 (1997).
5	Biochem, C. J. Thermostability and Aliphatic Index of Globular Proteins. J. Biochem. 1898, 1895–1898 (1980).
6	Kyte, J. & Doolittle, R. F. A simple method for displaying the hydropathic character of a protein. J. Mol. Biol. 157, 105–132 (1982).
7	Conchillo-Solé, O. et al. AGGRESCAN: a server for the prediction and evaluation of ‘hot spots’ of aggregation in polypeptides. BMC Bioinformatics 8, 65 (2007).
8	Walsh, I., Seno, F., Tosatto, S. C. E. & Trovato, A. PASTA 2.0: an improved server for protein aggregation prediction. Nucleic Acids Res. 42, W301–W307 (2014).
9	Smialowski, P., Doose, G., Torkler, P., Kaufmann, S. & Frishman, D. PROSO II--a new method for protein solubility prediction. FEBS J. 279, 2192–200 (2012).
10	Linding, R. et al. Protein Disorder Prediction. Structure 11, 1453–1459 (2003).
11	Linding, R. GlobPlot: exploring protein sequences for globularity and disorder. Nucleic Acids Res. 31, 3701–3708 (2003).
12	Maurer-Stroh, S. et al. Exploring the sequence determinants of amyloid structure using position-specific scoring matrices. Nat. Methods 7, 237–42 (2010).
13	Horinouchi, T. et al. Prediction of Cross-resistance and Collateral Sensitivity by Gene Expression profiles and Genomic Mutations. Sci. Rep. 7, 14009 (2017).
14	Levy, E. D., De, S. & Teichmann, S. A. Cellular crowding imposes global constraints on the chemistry and evolution of proteomes. Proc. Natl. Acad. Sci. 109, 20461–20466 (2012).
