# Supplementary material for: Integrated evolutionary analysis reveals antimicrobial peptides with limited resistance
Source: Nat Commun. 2019 Oct 4;10:4538. doi: 10.1038/s41467-019-12364-6 (PMC6778101; doi:10.1038/s41467-019-12364-6)
Supplement: Supplementary file 8 — Supplementary Data 4 [file 41467_2019_12364_MOESM8_ESM.xlsx]

## Sheet: Description
Supplementary Data 4 – Cross-resistance interactions of AMP-adapted lines.
Sheet 'E.coli K-12 BW25113'		Fold changes in minimum inhibitory concentration (MIC) of 7 AMPs towards 38 AMP-resistant E. coli K-12 lines.
Sheet 'Single mutations'		Fold changes in minimum inhibitory concentration (MIC) of 8 AMPs towards strains carrying a single AMP-resistance conferring mutation.

## Sheet: E.coli K-12 BW25113
			AMPs tested
			TPII	CP1	IND	PGLA	R8	PLEU	LL37
	AMP-adapted lines	BAC5_3	1	1.1	1.2	1.4	1	1	1
		BAC5_5	1	1.2	0.8	1.1	1	0.8	1.2
		BAC5_7	1.1	1	0.9	0.9	1.1	1	1.1
		BAC5_10	1.1	1	1	1.3	1.1	1	1.1
		CAP18_2	1.1	1	1	2.5	1.2	2.1	6.3
		CAP18_5	1	1.2	0.6	5.2	1.1	2.5	3.7
		CAP18_6	1	1	0.6	1.6	1	2.3	1.2
		CAP18_8	1.1	1	1	3	1.1	1.7	6.3
		CAP18_10	1	1	0.8	4.3	1.2	4.3	8.2
		HBD3_3	1.2	1.1	1.3	2.3	1	1.3	1.7
		HBD3_6	1.2	1.1	1	3.6	1.2	1.7	1.2
		HBD3_8	1.2	1.2	0.8	3.3	1	1.7	1.7
		HBD3_10	1.2	1.2	1.2	1.9	1	1.3	1.7
		LL37_1	1.1	0.8	0.8	1.4	1.2	1.4	NA
		LL37_3	1.1	1	0.8	1.9	1.2	1.2	NA
		LL37_6	1	0.9	0.6	1.8	1	1.4	NA
		LL37_7	1	1.1	1	5.2	1.1	64	NA
		LL37_10	1	0.9	0.8	1.8	1.2	1.6	NA
		PEX_1	1.1	1.1	1	3.5	1.1	2.3	1.1
		PEX_4	1.2	1.2	1.4	3.5	1.2	2.3	16
		PEX_5	1.1	1.1	1	1.9	1.1	1.4	0.9
		PEX_6	1	1	1	2.1	1	2.8	1
		PEX_7	1	1.3	1.2	2.9	1.2	1.7	1
		PR39_1	1	1.1	1.1	1.6	1.1	1.4	1.2
		PR39_2	0.9	1.1	1	1.5	1	1.1	1.2
		PR39_5	0.9	1	1.3	0.8	1	1	0.9
		PR39_7	0.9	1	0.9	1.5	1	0.9	1
		PR39_10	0.9	0.8	1.3	0.4	1	0.9	0.8
		PROA_2	1.1	1.1	1.1	1.6	1	1.6	1
		PROA_3	0.8	0.9	0.8	1.1	1	0.9	0.8
		PROA_7	1	0.8	0.8	0.6	1	1.1	0.9
		PROA_8	1	0.9	1.1	1.2	1	1.2	1
		PROA_9	1.1	1.1	1	0.9	1	0.9	0.9
		PXB_2	1.1	1.3	2.1	1.8	1	0.9	1
		PXB_5	1	1	3	1.5	1.7	1.6	0.9
		PXB_6	1.1	1.2	3	8	1.9	4.8	1
		PXB_8	1	1.1	2.7	4.5	1.9	2.1	1
		PXB_10	1.1	1.2	1.6	5.5	1.2	6.3	1

## Sheet: Single mutations
	Gene	Reinserted mutation	Lines carrying the exact mutation	# of lines mutated in gene	Relative MIC compared to the wild-type
					HBD3	LL37	PLEU	PGLA	IND	R8	TPII	CP1
	basS	L194R (CTG→CGG)	HBD3_3	15	>25.6	1.2	1	1.32	1	1	1	1
	mlaD	a342del	HBD3_3	2	3.38	1.2	1	1.58	1.1	1	1	1
	waaY	M1† (ATG→CTG)	HBD3_3, HBD3_10	9	2.25	1.2	1	1.44	1.1	1	1	1
