# Supplementary material for: Integrated evolutionary analysis reveals antimicrobial peptides with limited resistance
Source: Nat Commun. 2019 Oct 4;10:4538. doi: 10.1038/s41467-019-12364-6 (PMC6778101; doi:10.1038/s41467-019-12364-6)
Supplement: Supplementary file 9 — Supplementary Data 5 [file 41467_2019_12364_MOESM9_ESM.xlsx]

## Sheet: Description
Supplementary Data 5 – Mutations identified in the 38 whole-genome sequenced AMP adapted E. coli K-12 BW25113 lines.
Sheet 'large_deletion'	List of deletions affecting more than one gene.
		Genes in [] are only partially deleted.
Sheet 'short_deletion'	List of deletions affecting a single gene.
		Arrows following the gene name indicate gene orientation.
		Arrows in the 'Mutation' column indicate a change in the number of nucleotides.
Sheet 'insertion'	List of insertions.
		Arrows following the gene name indicate gene orientation.
		Arrows in the 'Mutation' column indicate a change in the number of nucleotides.
Sheet 'intergenic_mutation'	List of all mutations in intergenic regions.
		The 'Gene' coloumn includes those two genes between which the intergenic mutation appeared. Arrows next to the gene names indicate gene orientation.
		Arrows in the 'Mutation' column indicate a change in the number of nucleotides.
Sheet 'SNPs'	List of SNPs.
		Arrows following the gene name indicate gene orientation.
		Arrows in the 'Mutation' coloumn indicate a change in the codon.
		Asterisk (*) in the 'Mutation' coloumn represents in frame stop codons.

## Sheet: large_deletion
	Strain	Length (bp)	Start bp	Between genes	Mutation	Annotation	List of deleted genes
	BAC5_10	11471	275,642	[insI1]–insA	Δ11,471 bp	between IS1	[insI1], insX, yagB, yagA, yagE, yagF, yagG, yagH, yagI, argF, ykgS, insB1, insA
	BAC5_3	11471	275,642	[insI1]–insA	Δ11,471 bp	between IS1	[insI1], insX, yagB, yagA, yagE, yagF, yagG, yagH, yagI, argF, ykgS, insB1, insA
	BAC5_5	11471	275,642	[insI1]–insA	Δ11,471 bp	between IS1	[insI1], insX, yagB, yagA, yagE, yagF, yagG, yagH, yagI, argF, ykgS, insB1, insA
	BAC5_7	11471	275,642	[insI1]–insA	Δ11,471 bp	between IS1	[insI1], insX, yagB, yagA, yagE, yagF, yagG, yagH, yagI, argF, ykgS, insB1, insA
	CAP18_2	11471	275,642	[insI1]–insA	Δ11,471 bp	between IS1	[insI1], insX, yagB, yagA, yagE, yagF, yagG, yagH, yagI, argF, ykgS, insB1, insA
	CAP18_8	11471	275,642	[insI1]–insA	Δ11,471 bp	between IS1	[insI1], insX, yagB, yagA, yagE, yagF, yagG, yagH, yagI, argF, ykgS, insB1, insA
	HBD3_3	11471	275,642	[insI1]–insA	Δ11,471 bp	between IS1	[insI1], insX, yagB, yagA, yagE, yagF, yagG, yagH, yagI, argF, ykgS, insB1, insA
	HBD3_8	11471	275,642	[insI1]–insA	Δ11,471 bp	between IS1	[insI1], insX, yagB, yagA, yagE, yagF, yagG, yagH, yagI, argF, ykgS, insB1, insA
	PEX_5	11471	275,642	[insI1]–insA	Δ11,471 bp	between IS1	[insI1], insX, yagB, yagA, yagE, yagF, yagG, yagH, yagI, argF, ykgS, insB1, insA
	PEX_6	11471	275,642	[insI1]–insA	Δ11,471 bp	between IS1	[insI1], insX, yagB, yagA, yagE, yagF, yagG, yagH, yagI, argF, ykgS, insB1, insA
	PR39_5	11471	275,642	[insI1]–insA	Δ11,471 bp	between IS1	[insI1], insX, yagB, yagA, yagE, yagF, yagG, yagH, yagI, argF, ykgS, insB1, insA
	PROA_2	11471	275,642	[insI1]–insA	Δ11,471 bp	between IS1	[insI1], insX, yagB, yagA, yagE, yagF, yagG, yagH, yagI, argF, ykgS, insB1, insA
	PROA_7	11471	275,642	[insI1]–insA	Δ11,471 bp	between IS1	[insI1], insX, yagB, yagA, yagE, yagF, yagG, yagH, yagI, argF, ykgS, insB1, insA
	PROA_8	11471	275,642	[insI1]–insA	Δ11,471 bp	between IS1	[insI1], insX, yagB, yagA, yagE, yagF, yagG, yagH, yagI, argF, ykgS, insB1, insA
	PR39_2	5466	388,423	yaiT–[yaiW]	Δ5,466 bp	IS3‑mediated	yaiT, yaiV, ampH, sbmA, [yaiW]
	BAC5_7	7615	388,423	yaiT–[ddlA]	Δ7,615 bp	IS3‑mediated	yaiT, yaiV, ampH, sbmA, yaiW, yaiY, yaiZ, [ddlA]
	BAC5_10	8821	388,423	yaiT–[phoA]	Δ8,821 bp	IS3‑mediated	yaiT, yaiV, ampH, sbmA, yaiW, yaiY, yaiZ, ddlA, iraP, [phoA]
	BAC5_3	8821	388,423	yaiT–[phoA]	Δ8,821 bp	IS3‑mediated	yaiT, yaiV, ampH, sbmA, yaiW, yaiY, yaiZ, ddlA, iraP, [phoA]
	BAC5_5	8821	388,423	yaiT–[phoA]	Δ8,821 bp	IS3‑mediated	yaiT, yaiV, ampH, sbmA, yaiW, yaiY, yaiZ, ddlA, iraP, [phoA]
	PR39_1	8821	388,423	yaiT–[phoA]	Δ8,821 bp	IS3‑mediated	yaiT, yaiV, ampH, sbmA, yaiW, yaiY, yaiZ, ddlA, iraP, [phoA]
	PR39_10	8821	388,423	yaiT–[phoA]	Δ8,821 bp	IS3‑mediated	yaiT, yaiV, ampH, sbmA, yaiW, yaiY, yaiZ, ddlA, iraP, [phoA]
	PR39_7	8821	388,423	yaiT–[phoA]	Δ8,821 bp	IS3‑mediated	yaiT, yaiV, ampH, sbmA, yaiW, yaiY, yaiZ, ddlA, iraP, [phoA]
	BAC5_10	15940	3,629,456	yhiN–yhiS	Δ15,940 bp	IS5‑mediated	yhiN, pitA, uspB, uspA, dtpB, rsmJ, prlC, rlmJ, gor, dinQ, arsR, arsB, arsC, yhiS
	LL37_7	20801	3,624,595	[yhiJ]–yhiS	Δ20,801 bp	IS5‑mediated	[yhiJ], yhiL, yhiL, yhiM, yhiN, pitA, uspB, uspA, dtpB, rsmJ, prlC, rlmJ, gor, dinQ, arsR, arsB, arsC, yhiS
							Genes in [] are only partially deleted.

## Sheet: short_deletion
	Strain	Length (bp)	Start bp	Gene	Mutation	Annotation
	BAC5_3	1	119,672	aceE →	Δ1 bp	coding (169/2664 nt)
	BAC5_5	1	121,211	aceE →	Δ1 bp	coding (1708/2664 nt)
	CAP18_5	5	2,134,839	asmA ←	Δ5 bp	coding (251‑255/1854 nt)
	PXB_10	1	2,133,642	asmA ←	Δ1 bp	coding (1452/1854 nt)
	PROA_2	96	4,094,535	cpxA ←	Δ96 bp	coding (274‑369/1374 nt)
	PROA_3	4	767,825	cydA →	Δ4 bp	coding (912‑915/1569 nt)
	LL37_3	4	3,336,676	lptC →	Δ4 bp	coding (482‑485/576 nt)
	PEX_7	4	3,336,757	lptC →	(AAAC)3→2	coding (563‑566/576 nt)
	CAP18_8	1	103,922	lpxC →	Δ1 bp	coding (879/918 nt)
	PEX_4	1	2,458,425	mlaA ←	Δ1 bp	coding (62/756 nt)
	PEX_1	15	3,330,891	mlaC ←	Δ15 bp	coding (346‑360/636 nt)
	HBD3_3	1	3,331,479	mlaD ←	Δ1 bp	coding (342/552 nt)
	PEX_7	18	3,332,948	mlaF ←	Δ18 bp	coding (460‑477/810 nt)
	PROA_3	3	1,985,958	pgsA ←	Δ3 bp	coding (339‑341/549 nt)
	CAP18_10	75	3,632,231	pitA →	Δ75 bp	coding (1230‑1304/1500 nt)
	LL37_6	6	3,632,439	pitA →	Δ6 bp	coding (1438‑1443/1500 nt)
	PROA_3	5	1,909,389	proQ ←	Δ5 bp	coding (399‑403/699 nt)
	CAP18_8	1	216,170	rcsF ←	Δ1 bp	coding (313/405 nt)
	LL37_10	1	3,965,993	rffG →	Δ1 bp	coding (112/1068 nt)
	LL37_1	1	2,860,760	rpoS ←	Δ1 bp	coding (151/993 nt)
	PR39_5	1	392,493	sbmA →	Δ1 bp	coding (399/1221 nt)
	PROA_3	6	708,896	seqA →	Δ6 bp	coding (454‑459/546 nt)
	BAC5_7	1	1,327,818	topA →	Δ1 bp	coding (2514/2598 nt)
	PR39_1	1	3,793,677	waaY ←	Δ1 T ((T)7→6)	coding (649/699 nt)
	BAC5_10	1	3,793,677	waaY ←	Δ1 T ((T)7→6)	coding (649/699 nt)
	LL37_7	1	3,961,365	wecA →	Δ1 A (A)7→6	coding (90/1104 nt)
	LL37_3	1	3,962,399	wzzE →	Δ1 bp	coding (9/1047 nt)
	PR39_5	1	914,535	ybjX ←	Δ1 bp	coding (42/993 nt)
	PR39_5	1	914,557	ybjX ←	Δ1 bp	coding (20/993 nt)
	CAP18_10	9	2,278,396	yejM →	Δ9 bp	coding (542‑550/1761 nt)
	CAP18_6	9	2,278,396	yejM →	Δ9 bp	coding (542‑550/1761 nt)

## Sheet: insertion
	Strain	Length (bp)	Start bp	Gene	Mutation	Annotation
	CAP18_10	6	4,322,989	basS ←	(CATGCC)1→2	coding (101/1092 nt)
	PROA_7	6	4,094,845	cpxA ←	(TCAACA)1→2	coding (59/1374 nt)
	PROA_8	6	4,094,862	cpxA ←	(GTCAGC)1→2	coding (42/1374 nt)
	LL37_7	9	3,300,211	deaD ←	(CGCACGACC)1→2	coding (1009/1890 nt)
	PROA_8	6	2,650,276	fdx ←	(CTTCAC)1→2	coding (167/336 nt)
	CAP18_10	4	219,731	gmhB →	IS5 (+) +4 bp	coding (412‑415/576 nt)
	LL37_3	10	3,632,389	pitA →	(TAGATGGTGG)1→2	coding (1388/1500 nt)
	PROA_2	4	3,751,493	selB ←	IS5 (+) +4 bp	coding (1726‑1729/1845 nt)
	HBD3_3	4	3,883,930	tnaB →	IS5 (–) +4 bp	coding (335‑338/1248 nt)
	PR39_10	4	3,799,563	waaG ←	IS5 (–) +4 bp	coding (862‑865/1125 nt)
	PROA_9	4	3,801,212	waaQ ←	IS5 (–) +4 bp	coding (244‑247/1035 nt)
	PXB_10	4	3,801,041	waaQ ←	IS5 (–) +4 bp	coding (415‑418/1035 nt)
	PXB_5	4	3,800,966	waaQ ←	IS5 (–) +4 bp	coding (490‑493/1035 nt)
	PXB_8	4	3,801,098	waaQ ←	IS5 (+) +4 bp	coding (358‑361/1035 nt)
	BAC5_3	4	3,793,740	waaY ←	IS5 (+) +4 bp	coding (583‑586/699 nt)
	BAC5_7	4	3,793,686	waaY ←	IS5 (+) +4 bp	coding (637‑640/699 nt)
	CAP18_8	4	3,793,701	waaY ←	IS5 (–) +4 bp	coding (622‑625/699 nt)
	HBD3_8	4	2,123,121	wcaE ←	IS5 (+) +4 bp	coding (8‑11/747 nt)
	PEX_5	6	3,965,402	wecC →	(CCTGGC)2→3	coding (783/1263 nt)
	LL37_10	4	3,962,943	wzzE →	(CAGC)2→3	coding (553/1047 nt)
	PEX_4	4	1,748,707	ydhY ←	IS5 (+) +4 bp	coding (25‑28/627 nt)
	LL37_6	4	1,911,494	yebS →	IS5 (+) +4 bp	coding (980‑983/1284 nt)
	PXB_2	4	4,081,175	yiiG →	IS5 (–) +4 bp	coding (814‑817/1056 nt)

## Sheet: SNPs
	Strain	Start bp	Gene	Mutation
	PXB_2	767,208	cydA →	E99* (GAA→TAA)		in-frame stop codon
	PEX_7	2,084,507	hisG →	E279* (GAA→TAA)		synonym amino acid substitution
	LL37_1	3,336,630	lptC →	E146* (GAA→TAA)		single nucleotide polymorphism
	LL37_10	3,336,711	lptC →	E173* (GAG→TAG)
	HBD3_6	4,478,195	lptG →	W354* (TGG→TAG)
	HBD3_8	3,330,552	mlaB ←	Q22* (CAG→TAG)
	CAP18_8	3,332,444	mlaE ←	S55* (TCG→TAG)
	HBD3_10	3,332,267	mlaE ←	S114* (TCG→TAG)
	PXB_10	3,332,778	mlaF ←	W216* (TGG→TAG)
	PROA_9	1,909,461	proQ ←	Q111* (CAG→TAG)
	PR39_7	2,961,644	ptsP ←	Y50* (TAC→TAA)
	PROA_3	3,800,777	waaQ ←	E228* (GAA→TAA)
	LL37_6	3,962,397	wzzE →	Q3* (CAA→TAA)
	PROA_7	687,389	ybeY ←	E137* (GAA→TAA)
	HBD3_10	3,794,325	waaY ←	M1† (ATG→CTG)
	HBD3_3	3,794,325	waaY ←	M1† (ATG→CTG)
	PEX_5	1,556,103	ddpA ←	V212V (GTG→GTC)
	PXB_5	4,540,670	gntP ←	A148A (GCA→GCT)
	CAP18_8	3,047,003	pepP ←	Y399Y (TAT→TAC)
	PR39_5	196,983	skp →	L5L (TTA→TTG)
	PR39_7	248,997	yafO →	F70F (TTT→TTC)
	PXB_10	478,151	acrB ←	G570D (GGC→GAC)
	PXB_10	479,735	acrB ←	A42E (GCA→GAA)
	HBD3_10	4,323,524	basR ←	D82N (GAT→AAT)
	HBD3_6	4,323,527	basR ←	R81S (CGC→AGC)
	HBD3_8	4,323,610	basR ←	G53V (GGG→GTG)
	LL37_7	4,323,527	basR ←	R81S (CGC→AGC)
	CAP18_2	4,322,687	basS ←	R135S (CGC→AGC)
	CAP18_5	4,322,608	basS ←	V161G (GTG→GGG)
	CAP18_6	4,323,070	basS ←	P7L (CCA→CTA)
	HBD3_3	4,322,509	basS ←	L194R (CTG→CGG)
	PEX_4	4,322,729	basS ←	E121K (GAA→AAA)
	PEX_7	4,322,797	basS ←	L98P (CTG→CCG)
	PR39_1	4,323,055	basS ←	Q12P (CAA→CCA)
	PR39_2	4,322,097	basS ←	L331F (TTG→TTT)
	PXB_10	4,322,729	basS ←	E121K (GAA→AAA)
	PXB_2	4,322,729	basS ←	E121K (GAA→AAA)
	PXB_5	4,322,729	basS ←	E121K (GAA→AAA)
	PXB_6	4,322,729	basS ←	E121K (GAA→AAA)
	PXB_8	4,322,729	basS ←	E121K (GAA→AAA)
	HBD3_8	1,236,683	cvrA ←	M282R (ATG→AGG)
	PROA_9	924,954	cydD ←	G489R (GGG→AGG)
	PXB_2	2,479,900	evgS →	C683F (TGT→TTT)
	CAP18_8	4,105,107	glpX ←	D134V (GAT→GTT)
	PEX_7	2,678,532	glyA ←	P112L (CCA→CTA)
	PEX_6	2,652,045	hscA ←	S84P (TCT→CCT)
	LL37_7	57,069	lptD ←	A14D (GCC→GAC)
	PXB_5	56,162	lptD ←	N316K (AAC→AAA)
	PXB_6	56,043	lptD ←	T356R (ACG→AGG)
	PXB_8	667,478	lptE ←	L55F (TTA→TTC)
	LL37_6	4,477,499	lptG →	E122G (GAA→GGA)
	PXB_5	103,231	lpxC →	C63Y (TGT→TAT)
	PXB_6	103,231	lpxC →	C63Y (TGT→TAT)
	PXB_8	103,231	lpxC →	C63Y (TGT→TAT)
	PR39_10	915,366	macA →	K226E (AAA→GAA)
	PR39_2	915,286	macA →	T199I (ACT→ATT)
	PR39_5	915,494	macA →	K268N (AAG→AAT)
	PR39_7	791,492	modB →	P59S (CCC→TCC)
	PROA_9	662,369	mrdA ←	K435N (AAA→AAC)
	HBD3_3	3,489,117	nirB →	A583E (GCG→GAG)
	PXB_10	1,298,631	oppC →	R181S (CGT→AGT)
	PR39_7	1,446,404	paaZ ←	V499A (GTT→GCT)
	PROA_9	1,986,131	pgsA ←	W56C (TGG→TGT)
	CAP18_5	3,631,327	pitA →	L109R (CTG→CGG)
	PXB_10	2,959,722	ptsP ←	M691R (ATG→AGG)
	PROA_7	659,964	rlpA ←	D228A (GAT→GCT)
	BAC5_3	3,443,330	rplV ←	R88P (CGT→CCT)
	HBD3_10	4,175,791	rpoC →	F172V (TTC→GTC)
	PXB_10	3,338,215	rpoN →	L47P (CTT→CCT)
	PR39_7	197,270	skp →	F101S (TTT→TCT)
	HBD3_6	3,384,765	tldD ←	F208C (TTT→TGT)
	PR39_10	1,325,522	topA →	V73G (GTT→GGT)
	PR39_1	4,026,743	trkH →	L80Q (CTG→CAG)
	CAP18_10	4,257,489	tyrB →	W150R (TGG→AGG)
	PROA_3	3,794,560	waaJ ←	G267V (GGT→GTT)
	PR39_2	3,794,146	waaY ←	K60N (AAG→AAT)
	LL37_1	3,962,116	wecA →	H281N (CAC→AAC)
	PEX_5	825,822	ybiH ←	A93V (GCT→GTT)
	BAC5_3	914,207	ybjX ←	C124S (TGT→AGT)
	HBD3_8	1,334,821	yciM →	E3K (GAG→AAG)
	PR39_7	1,865,003	yeaI →	T121K (ACA→AAA)
	PR39_5	1,884,307	yeaY ←	D161E (GAT→GAA)
	LL37_7	1,913,385	yebT →	V540G (GTT→GGT)
	PEX_4	1,912,168	yebT →	M134I (ATG→ATA)

## Sheet: intergenic mutation
	Strain	Length (bp)	Start bp	Type	Gene	Mutation	Annotation
	CAP18_8	1	2,277,556	Deletion	yejK ← / → yejL	(A)8→7	intergenic (‑130/‑52)
	PEX_1	1	2,277,556	Deletion	yejK ← / → yejL	(A)8→7	intergenic (‑130/‑52)
	PEX_4	1	2,277,556	Deletion	yejK ← / → yejL	(A)8→7	intergenic (‑130/‑52)
	PR39_10	1	914,597	Deletion	ybjX ← / → macA	Δ1 bp	intergenic (‑21/‑94)
	CAP18_8	1	2,277,556	Deletion	yejK ← / → yejL	(A)8→7	intergenic (‑130/‑52)
	PEX_1	1	2,277,556	Deletion	yejK ← / → yejL	(A)8→7	intergenic (‑130/‑52)
	PEX_4	1	2,277,556	Deletion	yejK ← / → yejL	(A)8→7	intergenic (‑130/‑52)
	PR39_5	1	3,809,168	Deletion	pyrE ← / ← rph	(A)8→7	intergenic (‑40/+26)
	BAC5_10	4	651,892	Insertion	dcuC ← / → pagP	IS5 (–) +4 bp	intergenic (‑468/‑118)
	BAC5_3	4	651,861	Insertion	dcuC ← / → pagP	IS5 (–) +4 bp	intergenic (‑437/‑149)
	BAC5_7	5	914,673	Insertion	ybjX ← / → macA	(ATATG)1→2	intergenic (‑97/‑18)
	CAP18_2	4	2,277,591	Insertion	yejK ← / → yejL	IS5 (+) +4 bp	intergenic (‑165/‑14)
	LL37_6	4	2,262,322	Insertion	yeiR → / → lpxT	IS5 (–) +4 bp	intergenic (+28/‑8)
	PEX_5	4	2,277,591	Insertion	yejK ← / → yejL	IS5 (+) +4 bp	intergenic (‑165/‑14)
	PEX_6	4	2,277,591	Insertion	yejK ← / → yejL	IS5 (+) +4 bp	intergenic (‑165/‑14)
	PXB_2	1	914,598	Insertion	ybjX ← / → macA	+T	intergenic (‑22/‑93)
	PXB_5	1	914,598	Insertion	ybjX ← / → macA	+T	intergenic (‑22/‑93)
	PXB_6	1	914,598	Insertion	ybjX ← / → macA	+T	intergenic (‑22/‑93)
	PXB_8	1	914,598	Insertion	ybjX ← / → macA	+T	intergenic (‑22/‑93)
	CAP18_2	4	2,277,591	Insertion	yejK ← / → yejL	IS5 (+) +4 bp	intergenic (‑165/‑14)
	PEX_5	4	2,277,591	Insertion	yejK ← / → yejL	IS5 (+) +4 bp	intergenic (‑165/‑14)
	PEX_6	4	2,277,591	Insertion	yejK ← / → yejL	IS5 (+) +4 bp	intergenic (‑165/‑14)
	PEX_1	6	608,121	Insertion	fepA ← / → fes	(GCAAAT)2→3	intergenic (‑171/‑72)
	PR39_5	12	3,924,531	Insertion	ravA ← / → kup	IS4 (–) +12 bp	intergenic (‑78/‑134)
	LL37_6	4	2,262,322	Insertion	yeiR → / → lpxT	IS5 (–) +4 bp	intergenic (+28/‑8)
	HBD3_6	1	1,592,733	SNP	yneO ← / ← lsrK	T→C	intergenic (‑489/+141)
	PEX_1	1	1,843,014	SNP	ydjA ← / → sppA	C→T	intergenic (‑81/‑80)
	PR39_10	1	914,594	SNP	ybjX ← / → macA	C→T	intergenic (‑18/‑97)
	PR39_10	1	1,946,511	SNP	yecE → / → yecN	A→T	intergenic (+41/‑12)
	PR39_2	1	3,994,633	SNP	yigE ← / → corA	A→C	intergenic (‑217/‑153)
	PROA_3	1	3,275,282	SNP	agaA → / → agaS	C→A	intergenic (+298/‑53)
	PEX_1	1	1,843,014	SNP	ydjA ← / → sppA	C→T	intergenic (‑81/‑80)
	PR39_10	1	1,946,511	SNP	yecE → / → yecN	A→T	intergenic (+41/‑12)
	PR39_2	1	3,994,633	SNP	yigE ← / → corA	A→C	intergenic (‑217/‑153)
	HBD3_6	1	1,592,733	SNP	yneO ← / ← lsrK	T→C	intergenic (‑489/+141)
