# Supplementary material for: Integrated evolutionary analysis reveals antimicrobial peptides with limited resistance
Source: Nat Commun. 2019 Oct 4;10:4538. doi: 10.1038/s41467-019-12364-6 (PMC6778101; doi:10.1038/s41467-019-12364-6)
Supplement: Supplementary file 10 — Supplementary Data 6 [file 41467_2019_12364_MOESM10_ESM.xlsx]

## Sheet: sheet
Supplementary Data 6 – Mutations identified in AMP adapted lines which were previously also connected to AMP resistance in the literature.
Mutations identified in our study			Mutations identified in previous studies
Mutated gene	AMP evolved to	AMP adapted lines carrying a mutation in this gene	Gene/Homologue	AMP to which it confers resistance	species in which it was identified	Description	References
basR	HBD3, LL37	HBD3_6, HBD3_8, HBD3_10, LL37_7	pmrA	Colistin, PXB	E. coli, S. enterica serovar Typhimurium	BasR and BasS, E. coli homologues to pmrA and pmrB, are part of a two component regulatory system. Through the activation of other genes such as pmrE, pmrHFIJKLM and/or pmrC, it influences LPS core and Lipid A composition. As a result, LPS becomes less negatively charged decreasing its affinity to the binding of cationic AMPs.	1, 2, 3
basS	CAP18, HBD3, PEX, PR39, PXB	CAP18_2, CAP18_5, CAP18_6, CAP18_10, HBD3_3, PEX_4, PEX_7, PR39_1, PR39_2, PXB_2, PXB_5, PXB_6, PXB_8, PXB_10	pmrB	Colistin, LL37, Wheat Germ Histones	S. enterica serovar Typhimurium		4, 5
cpxA	PROA	PROA_2, PROA_7, PROA_8	cpxR*	PXB, Melittin, Protamine, Magainin 2	E. coli, S. enterica serovar Typhimurium	cpxA and cpxR are part of the sensory histidine kinase two component regulatory system. Cpx envelope stress response system modulates the integrity of the cell envelope in part by controlling peptidoglycan amidase activity, which confers bacterial resistance to protamine and α-helical AMPs.	6, 7
lpxC	CAP18, PXB	CAP18_8, PXB_5, PXB_6, PXB_8	lpxC	Colistin	A. baumannii	lpxC is an UDP 3 O acyl N acetylglucosamine deacetylase. lpxA, lpxC and lpxD are genes involved in the biosynthesis of lipid A. Mutations in these genes lead to changes in LPS and its consequent less affinity to cationic AMPs.	8, 9
pitA	BAC5, CAP18, LL37	BAC5_10, CAP18_5, CAP18_10, LL37_3, LL37_6, LL37_7	pitA	PROA	Yersinia pestis	pitA is a low‑affinity phosphate transporter and tellurite importer. There is no information on the mechanism by which pitA confers resistance to AMPs. However, one can assume that mutations in this gene might interfere with phosphate transport into the bacterial membrane, therefore disturbing its composition/charge, and by this way affecting its interaction with AMPs.	10
rcsF	CAP18	CAP18_8	rcsF	PXB, LL37	S. enterica serovar Typhimurium	RscF is a putative outer membrane protein. RcsF is induced in a highly specific manner by AMPs. AMPs disruption of the membrane is directly sensed by increasing the accessibility of RcsF to the inner membrane or periplasm.	11
rpoC	HBD3	HBD3_10	rpoC	Tenecin 1	S. aureus	RpoC is an RNA polymerase, beta prime subunit.	12
sbmA	BAC5, PR39	BAC5_3, BAC5_5, BAC5_7, BAC5_10, PR39_1, PR39_2, PR39_5, PR39_7, PR39_10	sbmA	BAC7, PR39	E. coli, S. enterica serovar Typhimurium	SbmA is a microcin B17 transporter. SbmA protein interacts with proline rich AMPs upon which they are internalized into the bacterial cell. It acts as a peptide-transport protein. Mutations in this gene may decrease or inhibit the transport of such AMPs into the bacterial cell, making it impossible for them to reach their targets and therefore conferring resistance.	13.14
waaY	BAC5, CAP18, HBD3. PR39	BAC5_3, BAC5_7, BAC5_10, CAP18_8, HBD3_3, HBD3_10, PR39_1, PR39_2	waaY	LL37, Wheat Germ Histones	S. enterica serovar Typhimurium	WaaY is a lipopolysaccharide core biosynthesis protein. The waa gene cluster is involved in LPS core biosynthesis and modification. waaY protein is responsible to add phosphate groups to the LPS. Mutation in this gene results in decreased number of negative charges in the membrane and consequent lower interaction with cationic AMPs.	5
yaiT	BAC5, PR39	BAC5_3, BAC5_5, BAC5_7, BAC5_10, PR39_1, PR39_2, PR39_7, PR39_10	yaiU**	PROA	S. enterica serovar Typhimurium	yaiU gene is located in close proximity to genes involved in the biosynthesis of haem. Mutations on such respiratory genes are common in small colony variants shown to have resistance to protamine.	15
			*member of the two component system CpxA-CpxR
			**Salmonella YaiU is a flagellar protein. YaiT in E. coli was predicted as a flagellin structural protein.

## Sheet: References
1	Roland, K. L., Martin, L. E., Esther, C. R. & Spitznagel, J. K. Spontaneous pmrA mutants of Salmonella typhimurium LT2 define a new two-component regulatory system with a possible role in virulence. J. Bacteriol. 175, 4154–64 (1993).
2	Herrera, C. M., Hankins, J. V. & Trent, M. S. Activation of PmrA inhibits LpxT-dependent phosphorylation of lipid A promoting resistance to antimicrobial peptides. Mol. Microbiol. 76, 1444–60 (2010).
3	Nummila, K., Kilpeläinen, I., Zaehringer, U., Vaara, M. & M. Helander, Ii. Lipopolysaccharides of polymyxin B-resistant mutants of Escherichia coii are extensively substituted by 2-aminoethyl pyrophosphate and contain aminoarabinose in lipid A. Mol. Microbiol. - MOL MICROBIOL 16, 271–278 (1995).
4	Sun, S., Negrea, A., Rhen, M. & Andersson, D. I. Genetic Analysis of Colistin Resistance in Salmonella enterica Serovar Typhimurium. Antimicrob. Agents Chemother. 53, 2298–2305 (2009).
5	Lofton, H., Pränting, M., Thulin, E. & Andersson, D. I. Mechanisms and Fitness Costs of Resistance to Antimicrobial Peptides LL-37, CNY100HL and Wheat Germ Histones. PLoS One 8, e68875 (2013).
6	Audrain, B. et al. Induction of the Cpx envelope stress pathway contributes to Escherichia coli tolerance to antimicrobial peptides. Appl. Environ. Microbiol. 79, 7770–7779 (2013).
7	Weatherspoon-Griffin, N., Yang, D., Kong, W., Hua, Z. & Shi, Y. The CpxR/CpxA two-component regulatory system up-regulates the multidrug resistance cascade to facilitate Escherichia coli resistance to a model antimicrobial peptide. J. Biol. Chem. 289, 32571–82 (2014).
8	Moffatt, J. H. et al. Colistin resistance in Acinetobacter baumannii is mediated by complete loss of lipopolysaccharide production. Antimicrob. Agents Chemother. 54, 4971–7 (2010).
9	García-Quintanilla, M. et al. Lipopolysaccharide loss produces partial colistin dependence and collateral sensitivity to azithromycin, rifampicin and vancomycin in Acinetobacter baumannii. Int. J. Antimicrob. Agents 46, 696–702 (2015).
10	Guo, J., K.M. Nair, M., Galván, E., Liu, S.-L. & Schifferli, D. Tn5AraOut Mutagenesis for the Identification of Yersinia pestis Genes Involved in Resistance towards Cationic Antimicrobial Peptides. Microb. Pathog. 51, 121–132 (2011).
11	Farris, C., Sanowar, S., Bader, M. W., Pfuetzner, R. & Miller, S. I. Antimicrobial Peptides Activate the Rcs Regulon through the Outer Membrane Lipoprotein RcsF. J. Bacteriol. 192, 4894–4903 (2010).
12	Makarova, O. et al. Genomics of experimental adaptation of Staphylococcus aureus to a natural combination of insect antimicrobial peptides. Sci. Rep. 8, 15359 (2018).
13	Mattiuzzo, M. et al. Role of the Escherichia coli SbmA in the antimicrobial activity of proline-rich peptides. Mol. Microbiol. 66, 151–163 (2007).
14	Pranting, M., Negrea, A., Rhen, M. & Andersson, D. I. Mechanism and Fitness Costs of PR-39 Resistance in Salmonella enterica Serovar Typhimurium LT2. Antimicrob. Agents Chemother. 52, 2734–2741 (2008).
15	Pränting, M. & Andersson, D. I. Mechanisms and physiological effects of protamine resistance in Salmonella enterica serovar Typhimurium LT2. J. Antimicrob. Chemother. 65, 876–887 (2010).
