# Supplementary material for: Integrated evolutionary analysis reveals antimicrobial peptides with limited resistance
Source: Nat Commun. 2019 Oct 4;10:4538. doi: 10.1038/s41467-019-12364-6 (PMC6778101; doi:10.1038/s41467-019-12364-6)
Supplement: Supplementary file 11 — Supplementary Data 7 [file 41467_2019_12364_MOESM11_ESM.xlsx]

## Sheet: Description
Supplementary Data 7 – List of resistance contigs identified from the functional selection of the small-insert shotgun soil metagenomic library.
Header	Description
Contig name	Name of resistance contigs identified from the functional selection of the small-insert shotgun soil metagenomic library
Contig length	Nucleotide length of resistance contig
Contig length after trimming	Nucleotide length of resistance contig after removal of vector sequences
Treatment	Name of the antibiotic used for functional selection
ORF_ID	ID of the ORFs predicted on the metagenomic contigs
Gene	Name of the annotated ORF from PROKKA
Function	Putative function of the annotated gene from PROKKA
References	References for identified known antibiotic resistance genes
Soil related	"yes" if there is literature data about the presence of the resistance gene in soil bacteria

## Sheet: List of resistance contigs
Contig name	Contig length (nt)	Contig length (nt) after trimming	Treatment	ORF ID	Gene	Function	References	Soil related
Ciprofloxacin1	2743	2564	CPR	CPR_contig_1_1	NA	Pentapeptide repeats (8 copies)	1	yes
Ciprofloxacin1	2743	2564	CPR	CPR_contig_1_2	NA	hypothetical protein
Ciprofloxacin1	2743	2564	CPR	CPR_contig_1_3	NA	Glyoxalase-like domain protein
Ciprofloxacin1	2743	2564	CPR	CPR_contig_1_4	uvrA	UvrABC system protein A
Ciprofloxacin1	2743	2564	CPR	CPR_contig_1_5	NA	hypothetical protein
Ciprofloxacin2	1999	1820	CPR	CPR_contig_2_1	NA	hypothetical protein
Ciprofloxacin2	1999	1820	CPR	CPR_contig_2_2	NA	Pentapeptide repeats (8 copies)	1	yes
Ciprofloxacin3	2431	2252	CPR	CPR_contig_3_1	mdtK	Multidrug resistance protein MdtK	2, 3
Ciprofloxacin3	2431	2252	CPR	CPR_contig_3_2	nagA	N-acetylglucosamine-6-phosphate deacetylase
Ciprofloxacin4	2270	2092	CPR	CPR_contig_4_1	rsiW	Anti-sigma-W factor RsiW
Ciprofloxacin4	2270	2092	CPR	CPR_contig_4_2	NA	hypothetical protein
Ciprofloxacin4	2270	2092	CPR	CPR_contig_4_4	sigW	ECF RNA polymerase sigma factor SigW	4
Ciprofloxacin5	2741	2563	CPR	CPR_contig_5_1	mdtK	Multidrug resistance protein MdtK	2, 3
Ciprofloxacin5	2741	2563	CPR	CPR_contig_5_2	NA	hypothetical protein
Ciprofloxacin6	2764	2586	CPR	CPR_contig_6_1	hbpA	Heme-binding protein A precursor
Ciprofloxacin6	2764	2586	CPR	CPR_contig_6_2	rlmAII	23S rRNA (guanine(748)-N(1))-methyltransferase
Ciprofloxacin6	2764	2586	CPR	CPR_contig_6_3	NA	hypothetical protein
Ciprofloxacin6	2764	2586	CPR	CPR_contig_6_4	fprA	Nitric oxide reductase
Ciprofloxacin7	2339	2160	CPR	CPR_contig_7_1	gyrB	DNA gyrase subunit B	5	yes
Ciprofloxacin7	2339	2160	CPR	CPR_contig_7_2	NA	DNA gyrase subunit A	5	yes
Ciprofloxacin7	2339	2160	CPR	CPR_contig_7_3	NA	hypothetical protein
Ciprofloxacin8	1856	1677	CPR	CPR_contig_8_3	norM	Multidrug resistance protein NorM	6
Ciprofloxacin9	2082	1903	CPR	CPR_contig_9_1	arsC2	Arsenate-mycothiol transferase ArsC2
Ciprofloxacin9	2082	1903	CPR	CPR_contig_9_2	NA	Pentapeptide repeats (8 copies)	1	yes
Ciprofloxacin9	2082	1903	CPR	CPR_contig_9_3	can	Carbonic anhydrase 2
Ciprofloxacin10	2100	1922	CPR	CPR_contig_10_1	NA	hypothetical protein
Ciprofloxacin10	2100	1922	CPR	CPR_contig_10_2	NA	RNA-binding protein
Ciprofloxacin10	2100	1922	CPR	CPR_contig_10_3	NA	hypothetical protein
Ciprofloxacin10	2100	1922	CPR	CPR_contig_10_4	sigE	ECF RNA polymerase sigma factor SigE	4
Chloramphenicol1	2858	2679	CHL	CHL_contig_1_1	dnaG	DNA primase
Chloramphenicol1	2858	2679	CHL	CHL_contig_1_2	sigA	RNA polymerase sigma factor SigA
Chloramphenicol2	2764	2586	CHL	CHL_contig_2_1	fprA	Nitric oxide reductase
Chloramphenicol2	2764	2586	CHL	CHL_contig_2_2	NA	hypothetical protein
Chloramphenicol2	2764	2586	CHL	CHL_contig_2_3	hbpA	Heme-binding protein A precursor
Chloramphenicol2	2764	2586	CHL	CHL_contig_2_4	rlmAII	23S rRNA (guanine(748)-N(1))-methyltransferase
Chloramphenicol3	2499	2320	CHL	CHL_contig_3_1	NA	succinate dehydrogenase/fumarate reductase iron-sulfur subunit
Chloramphenicol3	2499	2320	CHL	CHL_contig_3_2	mdfA	Multidrug transporter MdfA	7	yes
Chloramphenicol3	2499	2320	CHL	CHL_contig_3_3	NA	hypothetical protein
Chloramphenicol4	2055	1876	CHL	CHL_contig_4_1	NA	hypothetical protein
Chloramphenicol4	2055	1876	CHL	CHL_contig_4_2	NA	Intron_gpI
Chloramphenicol4	2055	1876	CHL	CHL_contig_4_3	NA	hypothetical protein
Chloramphenicol5	2249	2070	CHL	CHL_contig_5_1	NA	hypothetical protein
Chloramphenicol5	2249	2070	CHL	CHL_contig_5_2	NA	hypothetical protein
Chloramphenicol5	2249	2070	CHL	CHL_contig_5_3	NA	hypothetical protein
Chloramphenicol5	2249	2070	CHL	CHL_contig_5_4	NA	hypothetical protein
Chloramphenicol6	1836	1657	CHL	CHL_contig_6_1	bioC	Malonyl-[acyl-carrier protein] O-methyltransferase
Chloramphenicol6	1836	1657	CHL	CHL_contig_6_2	NA	Major Facilitator Superfamily protein
Chloramphenicol6	1836	1657	CHL	CHL_contig_6_3	NA	Chloramphenicol acetyltransferase	8	yes
Chloramphenicol7	1897	1712	CHL	CHL_contig_7_1	mshD	Mycothiol acetyltransferase
Chloramphenicol7	1897	1712	CHL	CHL_contig_7_2	rnr	Ribonuclease R
Chloramphenicol7	1897	1712	CHL	CHL_contig_7_3	NA	hypothetical protein
Trimethoprim1	2436	2257	TRM	TRM_contig_1_1	NA	hypothetical protein
Trimethoprim1	2436	2257	TRM	TRM_contig_1_2	thyA2	Thymidylate synthase 2	8	yes
Trimethoprim1	2436	2257	TRM	TRM_contig_1_3	dfrA	Dihydrofolate reductase	8	yes
Trimethoprim2	2606	2606	TRM	TRM_contig_2_1	dfrA	Dihydrofolate reductase	8	yes
Trimethoprim2	2606	2606	TRM	TRM_contig_2_2	NA	Aminoglycoside N(6')-acetyltransferase type 1
Trimethoprim2	2606	2606	TRM	TRM_contig_2_3	pepT	Peptidase T
Trimethoprim2	2606	2606	TRM	TRM_contig_2_4	NA	hypothetical protein
Trimethoprim3	3746	3571	TRM	TRM_contig_3_1	dfrA	Dihydrofolate reductase	8	yes
Trimethoprim3	3746	3571	TRM	TRM_contig_3_3	thyA	Thymidylate synthase	8	yes
Trimethoprim3	3746	3571	TRM	TRM_contig_3_4	NA	bifunctional folylpolyglutamate synthase/ dihydrofolate synthase
Trimethoprim3	3746	3571	TRM	TRM_contig_3_5	NA	hypothetical protein
Trimethoprim3	3746	3571	TRM	TRM_contig_3_6	NA	cytidylate kinase
Trimethoprim3	3746	3571	TRM	TRM_contig_3_7	mepA	Multidrug export protein MepA
Trimethoprim4	2437	2258	TRM	TRM_contig_4_1	NA	cytidylate kinase
Trimethoprim4	2437	2258	TRM	TRM_contig_4_2	dfrA	Dihydrofolate reductase	8	yes
Trimethoprim4	2437	2258	TRM	TRM_contig_4_3	NA	hypothetical protein
Trimethoprim4	2437	2258	TRM	TRM_contig_4_4	dfrA	Dihydrofolate reductase
Trimethoprim4	2437	2258	TRM	TRM_contig_4_5	NA	cytidylate kinase
Trimethoprim5	1396	1217	TRM	TRM_contig_5_1	thyA	Thymidylate synthase	8	yes
Trimethoprim5	1396	1217	TRM	TRM_contig_5_2	NA	hypothetical protein
Trimethoprim6	2069	1890	TRM	TRM_contig_6_1	ermC'	rRNA adenine N-6-methyltransferase
Trimethoprim6	2069	1890	TRM	TRM_contig_6_4	NA	Prophage endopeptidase tail
Trimethoprim7	1931	1752	TRM	TRM_contig_7_1	thyA	Thymidylate synthase	8	yes
Trimethoprim7	1931	1752	TRM	TRM_contig_7_2	plsC	1-acyl-sn-glycerol-3-phosphate acyltransferase
Trimethoprim7	1931	1752	TRM	TRM_contig_7_3	dhfrIII	Dihydrofolate reductase type 3	8	yes
Trimethoprim8	2930	2752	TRM	TRM_contig_8_1	NA	bifunctional folylpolyglutamate synthase/ dihydrofolate synthase
Trimethoprim8	2930	2752	TRM	TRM_contig_8_2	NA	hypothetical protein
Trimethoprim8	2930	2752	TRM	TRM_contig_8_3	dfrA	Dihydrofolate reductase	8	yes
Trimethoprim8	2930	2752	TRM	TRM_contig_8_4	thyA	Thymidylate synthase	8	yes
Trimethoprim9	2716	2537	TRM	TRM_contig_9_1	thyA	Thymidylate synthase	8	yes
Trimethoprim9	2716	2537	TRM	TRM_contig_9_2	dfrA	Dihydrofolate reductase	8	yes
Trimethoprim9	2716	2537	TRM	TRM_contig_9_3	NA	hypothetical protein
Trimethoprim9	2716	2537	TRM	TRM_contig_9_4	NA	cytidylate kinase
Trimethoprim10	1990	1811	TRM	TRM_contig_10_1	ribD2	5-amino-6-(5-phosphoribosylamino)uracil reductase
Trimethoprim10	1990	1811	TRM	TRM_contig_10_2	NA	hypothetical protein
Trimethoprim11	5310	5310	TRM	TRM_contig_11_1	NA	Pentapeptide repeats (8 copies)
Trimethoprim11	5310	5310	TRM	TRM_contig_11_2	bsr	Blasticidin-S deaminase
Trimethoprim11	5310	5310	TRM	TRM_contig_11_3	NA	hypothetical protein
Trimethoprim11	5310	5310	TRM	TRM_contig_11_4	thyA	Thymidylate synthase	8	yes
Trimethoprim11	5310	5310	TRM	TRM_contig_11_5	NA	hypothetical protein
Trimethoprim11	5310	5310	TRM	TRM_contig_11_6	NA	hypothetical protein
Trimethoprim11	5310	5310	TRM	TRM_contig_11_7	dfrA	Dihydrofolate reductase	8	yes
Tobramycin1	2840	2661	TOB	TOB_contig_1_1	NA	dephospho-CoA kinase/protein folding accessory domain-containing protein
Tobramycin1	2840	2661	TOB	TOB_contig_1_2	NA	Acetyltransferase (GNAT) family protein
Tobramycin1	2840	2661	TOB	TOB_contig_1_3	NA	Aminoglycoside N(6')-acetyltransferase type 1	9	yes
Tobramycin1	2840	2661	TOB	TOB_contig_1_4	pepT	Peptidase T
Tobramycin2	2527	2348	TOB	TOB_contig_2_2	bdhA	NADH-dependent butanol dehydrogenase A
Tobramycin2	2527	2348	TOB	TOB_contig_2_3	NA	Acetyltransferase (GNAT) family protein	10	yes
Tobramycin2	2527	2348	TOB	TOB_contig_2_4	NA	putative acetyltransferase
Tobramycin3	2375	2196	TOB	TOB_contig_3_1	NA	Mg-protoporphyrin IX methyl transferase
Tobramycin3	2375	2196	TOB	TOB_contig_3_2	NA	Acetyltransferase (GNAT) family protein	10	yes
Tobramycin3	2375	2196	TOB	TOB_contig_3_3	queG	Epoxyqueuosine reductase
Tobramycin3	2375	2196	TOB	TOB_contig_3_5	NA	putative acetyltransferase
Tobramycin4	1934	1755	TOB	TOB_contig_4_1	NA	hypothetical protein
Tobramycin4	1934	1755	TOB	TOB_contig_4_2	NA	Acetyltransferase (GNAT) family protein	10	yes
Tobramycin4	1934	1755	TOB	TOB_contig_4_3	NA	hypothetical protein
Tobramycin5	2638	2459	TOB	TOB_contig_5_1	NA	Aminoglycoside N(6')-acetyltransferase type 1	9	yes
Tobramycin5	2638	2459	TOB	TOB_contig_5_2	NA	Alpha/beta hydrolase family protein
Tobramycin5	2638	2459	TOB	TOB_contig_5_3	NA	hypothetical protein
Tobramycin5	2638	2459	TOB	TOB_contig_5_4	rsgI	Anti-sigma-I factor RsgI
Tobramycin6	2085	1902	TOB	TOB_contig_6_1	rsmF	Ribosomal RNA small subunit methyltransferase F
Tobramycin6	2085	1902	TOB	TOB_contig_6_2	NA	hypothetical protein
Tobramycin7	2487	2308	TOB	TOB_contig_7_2	knt	Kanamycin nucleotidyltransferase
Tobramycin7	2487	2308	TOB	TOB_contig_7_3	NA	hypothetical protein
Tobramycin8	2010	1831	TOB	TOB_contig_8_1	NA	Phosphotransferase enzyme family protein
Tobramycin8	2010	1831	TOB	TOB_contig_8_2	NA	Aminoglycoside N(6')-acetyltransferase type 1	9	yes
Tobramycin9	2899	2720	TOB	TOB_contig_9_1	yecD	Isochorismatase family protein YecD
Tobramycin9	2899	2720	TOB	TOB_contig_9_2	NA	hypothetical protein
Tobramycin9	2899	2720	TOB	TOB_contig_9_3	iphP	Tyrosine-protein phosphatase precursor
Tobramycin9	2899	2720	TOB	TOB_contig_9_4	NA	Acetyltransferase (GNAT) family protein	10	yes
Tobramycin10	2049	1870	TOB	TOB_contig_10_1	NA	hypothetical protein
Tobramycin10	2049	1870	TOB	TOB_contig_10_2	NA	hypothetical protein
Tobramycin10	2049	1870	TOB	TOB_contig_10_3	NA	Aminoglycoside N(6')-acetyltransferase type 1	9	yes
Tobramycin11	2519	2338	TOB	TOB_contig_11_1	NA	RNA pyrophosphohydrolase
Tobramycin11	2519	2338	TOB	TOB_contig_11_2	NA	Acetyltransferase (GNAT) family protein	10	yes
Tobramycin11	2519	2338	TOB	TOB_contig_11_3	NA	Sarcosine/dimethylglycine N-methyltransferase
Tobramycin11	2519	2338	TOB	TOB_contig_11_4	NA	hypothetical protein
Tobramycin12	2950	2338	TOB	TOB_contig_12_4	NA	Acetyltransferase (GNAT) family protein	10	yes
Tobramycin12	2950	2338	TOB	TOB_contig_12_5	NA	hypothetical protein
Tobramycin13	2595	2411	TOB	TOB_contig_13_1	ywaD	Aminopeptidase YwaD precursor
Tobramycin13	2595	2411	TOB	TOB_contig_13_2	NA	hypothetical protein
Tobramycin13	2595	2411	TOB	TOB_contig_13_3	NA	putative acetyltransferase

## Sheet: References
1	Huang, T. et al. Low-Concentration Ciprofloxacin Selects Plasmid-Mediated Quinolone Resistance Encoding Genes and Affects Bacterial Taxa in Soil Containing Manure. Front. Microbiol. 7, 1–7 (2016).
2	Sato, T. et al. Fluoroquinolone resistance mechanisms in an Escherichia coli isolate, HUE1, without quinolone resistance-determining region mutations. Front. Microbiol. 4, 1–12 (2013).
3	Perreten, V., Schwarz, F. V, Teuber, M. & Levy, S. B. Mdt(A), a New Efflux Protein Conferring Multiple Antibiotic Resistance in. Society 45, 1109–1114 (2001).
4	Woods, E. C. & McBride, S. M. Regulation of antimicrobial resistance by extracytoplasmic function (ECF) sigma factors. Microbes Infect. 19, 238–248 (2017).
5	D’Costa, V. M. Sampling the Antibiotic Resistome. Science (80-. ). 311, 374–377 (2006).
6	Morita, Y. et al. NorM, a Putative Multidrug Efflux Protein, of Vibrio parahaemolyticus and Its Homolog in Escherichia coli. Antimicrob. Agents Chemother. 42, 1778–1782 (1998).
7	Nesme, J. et al. Large-Scale Metagenomic-Based Study of Antibiotic Resistance in the Environment. Curr. Biol. 24, 1096–1100 (2014).
8	Forsberg, K. J. et al. Bacterial phylogeny structures soil resistomes across habitats. Nature 509, 612–616 (2014).
9	Riesenfeld, C. S., Goodman, R. M. & Handelsman, J. Uncultured soil bacteria are a reservoir of new antibiotic resistance genes. Environ. Microbiol. 6, 981–989 (2004).
10	Xu, Z. et al. Structural and Functional Survey of Environmental Aminoglycoside Acetyltransferases Reveals Functionality of Resistance Enzymes. ACS Infect. Dis. 3, 653–665 (2017).
