# Supplementary material for: Integrated evolutionary analysis reveals antimicrobial peptides with limited resistance
Source: Nat Commun. 2019 Oct 4;10:4538. doi: 10.1038/s41467-019-12364-6 (PMC6778101; doi:10.1038/s41467-019-12364-6)
Supplement: Supplementary file 12 — Supplementary Data 8 [file 41467_2019_12364_MOESM12_ESM.xlsx]

## Sheet: Supplementary table 14
Supplementary Data 8– Applied AMP/antibiotic concentrations during the laboratory evolution experiments.
		AMP
Strain		CAP18	CP1	HBD3	IND	LL37	PEX	PGLA	PLEU	PR39	PROA	PXB	R8	TPII	BAC5
E. coli K-12 BW25113	MIC (μg/ml)	120	100	1500	78.4	100	100	500	350	5	310	2.5	20	5	7
	Concentration applied on the first day of the experiment (μg/ml )	70	50	350	45	60	10	300	250	2.5	200	0.3	10	2.5	3.8
E. coli mutD5	MIC (μg/ml)	NA	NA	NA	NA	NA	NA	NA	NA	NA	NA	NA	NA	5	NA
	Concentration applied on the first day of the experiment (μg/ml )	NA	NA	NA	NA	NA	NA	NA	NA	NA	NA	NA	NA	2.5	NA
E. coli ATCC 25922	MIC (μg/ml)	NA	NA	NA	NA	NA	NA	NA	NA	NA	NA	6	NA	6	NA
	Concentration applied on the first day of the experiment (μg/ml )	NA	NA	NA	NA	NA	NA	NA	NA	NA	NA	3	NA	3	NA
S. enterica LT2	MIC (μg/ml)	NA	NA	NA	NA	NA	NA	NA	NA	NA	NA	8	NA	4	NA
	Concentration applied on the first day of the experiment (μg/ml )	NA	NA	NA	NA	NA	NA	NA	NA	NA	NA	4	NA	2	NA
K. pneumoniae ATCC 10031	MIC (μg/ml)	NA	NA	NA	NA	NA	NA	NA	NA	NA	NA	2	NA	4	NA
	Concentration applied on the first day of the experiment (μg/ml )	NA	NA	NA	NA	NA	NA	NA	NA	NA	NA	1	NA	2	NA
A. baumannii ATCC 17978	MIC (μg/ml)	NA	NA	NA	NA	NA	NA	NA	NA	NA	NA	2	NA	2	NA
	Concentration applied on the first day of the experiment (μg/ml )	NA	NA	NA	NA	NA	NA	NA	NA	NA	NA	1	NA	1	NA
		Antibiotics
Strain		CPR	CHL	KAN	APC	ERY	TRM	NIT	DOX	TET	FOX	NAL	TOB
E. coli K-12 BW25113	MIC (μg/ml)	0.0112	6.9	8	6.2	25.63	5.2	35	1.5	1.2	4.9	6.35	3.4
	Concentration applied on the first day of the experiment (μg/ml )	0.0011	4	6	3	18	3	20	0.8	0.7	1	4	2
E. coli mutD5	MIC (μg/ml)	NA	NA	NA	NA	NA	NA	NA	NA	NA	NA	NA	NA
	Concentration applied on the first day of the experiment (μg/ml )	NA	NA	NA	NA	NA	NA	NA	NA	NA	NA	NA	NA
E. coli ATCC 25922	MIC (μg/ml)	NA	NA	NA	NA	NA	NA	NA	NA	NA	NA	NA	NA
	Concentration applied on the first day of the experiment (μg/ml )	NA	NA	NA	NA	NA	NA	NA	NA	NA	NA	NA	NA
S. enterica LT2	MIC (μg/ml)	NA	NA	NA	NA	NA	NA	NA	NA	NA	NA	NA	NA
	Concentration applied on the first day of the experiment (μg/ml )	NA	NA	NA	NA	NA	NA	NA	NA	NA	NA	NA	NA
K. pneumoniae ATCC 10031	MIC (μg/ml)	NA	NA	NA	NA	NA	NA	NA	NA	NA	NA	NA	NA
	Concentration applied on the first day of the experiment (μg/ml )	NA	NA	NA	NA	NA	NA	NA	NA	NA	NA	NA	NA
A. baumannii ATCC 17978	MIC (μg/ml)	NA	NA	NA	NA	NA	NA	NA	NA	NA	NA	NA	NA
	Concentration applied on the first day of the experiment (μg/ml )	NA	NA	NA	NA	NA	NA	NA	NA	NA	NA	NA	NA
NA - not measured
