# Supplementary material for: Integrated evolutionary analysis reveals antimicrobial peptides with limited resistance
Source: Nat Commun. 2019 Oct 4;10:4538. doi: 10.1038/s41467-019-12364-6 (PMC6778101; doi:10.1038/s41467-019-12364-6)
Supplement: Supplementary file 13 — Supplementary Data 9 [file 41467_2019_12364_MOESM13_ESM.xlsx]

## Sheet: Sheet1
Supplementary Data 9 – Oligonucleotides used for reinsertion of single mutations into the wild-type genetic background (E. coli K-12 BW25113).
Oligonucleotides used for allelic replacements into Escherichia coli K-12 BW25113
Oligo name	Sequence (5'-3')	Length	Description
basS_L194R	T*T*GATCAGATGATGGAGAGCGTCTCCCAGCTGCgGCAACTGGCGCGTGCCGGACAGTCATTTTCTTCCGGTAATTATCAACATGTAAA*A*C	90	Oligonucleotide for the introduction of T:G mismatch into basS gene
mlaD_a342del	A*T*TGTATCGCCATCCTTCAGGATAGCAGTCCCCAGTTCCGGGTCTTCAAAACCGACGTTAATGCCAGATATTGTTCCCCCAGCAGGCC*G*G	90	Oligonucleotide for the deletion of mlaD 342 adenine nucleotide
waaY_M1†	G*T*ACTTTGAATTGTTTTCATCGGTAAAAACAACCAAGTCTTTGATCTTGCTCTTCTGAATCAgAATAAACCAGTTAAATGTTATTTAC*G*G	90	Oligonucleotide for the mutation of the initiating methionine of waaY gene
Asterisk (*) represents phosphorothioation of the two last bases on both ends.
Introduced mutation are represented in lower case (where applicable).
Oligonucleotides for screening of mutants
Oligo name	Sequence (5'-3')	Description
basS_ASP	GAGAGCGTCTCCCAGCTGCG	Primer for allele-specific PCR of basS mutation
basS_Rev	CCAGACCAATCCCGCCATAAC	Primer for allele-specific PCR of basS mutation
basS_Seq	CTGACCAGCACGCTGGATAAC	Primer for sequencing of basS mutation (paired with basS_Rev)
mlaD_ASP	GGAACAATATCTGGCATTAACG	Primer for allele-specific PCR of mlaD mutation
mlaD_Rev	GTCATCGCCTTTACTACC	Primer for allele-specific PCR of mlaD mutation
mlaD_Seq	TACTGAACCGACCTACAC	Primer for sequencing of mlaD mutation (paired with mlaD_Rev)
waaY_ASP	GATCTTGCTCTTCTGAATCAG	Primer for allele-specific PCR of waaY mutation
waaY_Seq	CCCTGGAAAGATGACTCTC	Primer for allele-specific PCR of waaY mutation
waaY_Rev	GCGCATCATCAATATCGG	Primer for sequencing of waaY mutation (paired with waaY_Rev)
