# Supplementary material for: Integrated evolutionary analysis reveals antimicrobial peptides with limited resistance
Source: Nat Commun. 2019 Oct 4;10:4538. doi: 10.1038/s41467-019-12364-6 (PMC6778101; doi:10.1038/s41467-019-12364-6)
Supplement: Supplementary file 14 — Source Data [file 41467_2019_12364_MOESM14_ESM.xlsx]

## Sheet: Figure 1A
Figure 1A	Relative resistance level in laboratory evolved E. coli K12 lines exposed to one of each 14 AMPs or 12 antibiotic, respectively .
	Resistant lines are named after the AMP or antibiotic it has been exposed to during the evolutionary experiment, and the serial number of the corresponding population.
	For AMP and antibiotic abbreviations, see Supplementary Tables 1-2
	MIC fold change was calculated as follow: MIC fold change = MIC evolved / MIC control.
	parameter X		parameter Y
drug_type	drug	lines	MIC fold change after the evolution
Antibiotics	TET	TET1	8
Antibiotics	TET	TET2	32
Antibiotics	TET	TET3	32
Antibiotics	TET	TET4	32
Antibiotics	TET	TET5	86
Antibiotics	TET	TET6	86
Antibiotics	TET	TET7	32
Antibiotics	TET	TET8	8
Antibiotics	TET	TET9	8
Antibiotics	TET	TET10	8
Antibiotics	FOX	FOX1	34
Antibiotics	FOX	FOX2	10
Antibiotics	FOX	FOX3	10
Antibiotics	FOX	FOX4	34
Antibiotics	FOX	FOX5	34
Antibiotics	FOX	FOX6	10
Antibiotics	FOX	FOX7	19
Antibiotics	FOX	FOX8	10
Antibiotics	FOX	FOX9	10
Antibiotics	FOX	FOX10	34
Antibiotics	DOX	DOX1	256
Antibiotics	DOX	DOX2	128
Antibiotics	DOX	DOX3	256
Antibiotics	DOX	DOX4	64
Antibiotics	DOX	DOX5	256
Antibiotics	DOX	DOX6	128
Antibiotics	DOX	DOX7	256
Antibiotics	DOX	DOX8	128
Antibiotics	DOX	DOX9	128
Antibiotics	DOX	DOX10	64
Antibiotics	APC	APC1	128
Antibiotics	APC	APC2	64
Antibiotics	APC	APC3	64
Antibiotics	APC	APC4	16
Antibiotics	APC	APC5	128
Antibiotics	APC	APC6	64
Antibiotics	APC	APC7	64
Antibiotics	APC	APC8	64
Antibiotics	APC	APC9	64
Antibiotics	APC	APC10	32
Antibiotics	CHL	CHL1	13
Antibiotics	CHL	CHL2	25
Antibiotics	CHL	CHL3	4
Antibiotics	CHL	CHL4	128
Antibiotics	CHL	CHL5	7
Antibiotics	CHL	CHL6	47
Antibiotics	CHL	CHL7	13
Antibiotics	CHL	CHL8	16
Antibiotics	CHL	CHL9	13
Antibiotics	CHL	CHL10	47
Antibiotics	CPR	CPR1	1349
Antibiotics	CPR	CPR2	172
Antibiotics	CPR	CPR3	482
Antibiotics	CPR	CPR4	3778
Antibiotics	CPR	CPR5	482
Antibiotics	CPR	CPR6	172
Antibiotics	CPR	CPR7	10579
Antibiotics	CPR	CPR8	482
Antibiotics	CPR	CPR9	482
Antibiotics	CPR	CPR10	172
Antibiotics	ERY	ERY1	33
Antibiotics	ERY	ERY2	10
Antibiotics	ERY	ERY3	33
Antibiotics	ERY	ERY4	18
Antibiotics	ERY	ERY5	33
Antibiotics	ERY	ERY6	105
Antibiotics	ERY	ERY7	61
Antibiotics	ERY	ERY8	198
Antibiotics	ERY	ERY9	59
Antibiotics	ERY	ERY10	59
Antibiotics	TRM	TRM1	378
Antibiotics	TRM	TRM2	64
Antibiotics	TRM	TRM3	16
Antibiotics	TRM	TRM4	128
Antibiotics	TRM	TRM5	378
Antibiotics	TRM	TRM6	378
Antibiotics	TRM	TRM7	64
Antibiotics	TRM	TRM8	8
Antibiotics	TRM	TRM9	64
Antibiotics	TRM	TRM10	8
Antibiotics	NAL	NAL1	91
Antibiotics	NAL	NAL2	91
Antibiotics	NAL	NAL3	91
Antibiotics	NAL	NAL4	91
Antibiotics	NAL	NAL5	91
Antibiotics	NAL	NAL6	91
Antibiotics	NAL	NAL7	91
Antibiotics	NAL	NAL8	91
Antibiotics	NAL	NAL9	91
Antibiotics	NAL	NAL10	91
Antibiotics	KAN	KAN1	256
Antibiotics	KAN	KAN2	256
Antibiotics	KAN	KAN3	177
Antibiotics	KAN	KAN4	177
Antibiotics	KAN	KAN5	93
Antibiotics	KAN	KAN6	256
Antibiotics	KAN	KAN7	256
Antibiotics	KAN	KAN8	49
Antibiotics	KAN	KAN9	177
Antibiotics	KAN	KAN10	93
Antibiotics	TOB	TOB1	64
Antibiotics	TOB	TOB2	128
Antibiotics	TOB	TOB3	64
Antibiotics	TOB	TOB4	256
Antibiotics	TOB	TOB5	128
Antibiotics	TOB	TOB6	32
Antibiotics	TOB	TOB7	128
Antibiotics	TOB	TOB8	128
Antibiotics	TOB	TOB9	256
Antibiotics	TOB	TOB10	49
Antibiotics	NIT	NIT1	177
Antibiotics	NIT	NIT2	93
Antibiotics	NIT	NIT3	64
Antibiotics	NIT	NIT4	128
Antibiotics	NIT	NIT5	64
Antibiotics	NIT	NIT6	256
Antibiotics	NIT	NIT7	128
Antibiotics	NIT	NIT8	32
Antibiotics	NIT	NIT9	128
Antibiotics	NIT	NIT10	128
AMPs	PEX	PEX1	8
AMPs	PEX	PEX2	1
AMPs	PEX	PEX3	1
AMPs	PEX	PEX4	16
AMPs	PEX	PEX5	32
AMPs	PEX	PEX6	2
AMPs	PEX	PEX7	4
AMPs	PEX	PEX8	1
AMPs	PEX	PEX9	1
AMPs	PEX	PEX10	2
AMPs	PXB	PXB1	1184
AMPs	PXB	PXB2	1184
AMPs	PXB	PXB3	57
AMPs	PXB	PXB4	430
AMPs	PXB	PXB5	3255
AMPs	PXB	PXB6	1184
AMPs	PXB	PXB7	157
AMPs	PXB	PXB8	3255
AMPs	PXB	PXB9	157
AMPs	PXB	PXB10	1184
AMPs	PROA	PROA1	1
AMPs	PROA	PROA2	34
AMPs	PROA	PROA3	6
AMPs	PROA	PROA4	2
AMPs	PROA	PROA5	2
AMPs	PROA	PROA6	2
AMPs	PROA	PROA7	14
AMPs	PROA	PROA8	14
AMPs	PROA	PROA9	6
AMPs	PROA	PROA10	1
AMPs	BAC5	BAC5_1	5
AMPs	BAC5	BAC5_3	9
AMPs	BAC5	BAC5_4	5
AMPs	BAC5	BAC5_5	5
AMPs	BAC5	BAC5_6	3
AMPs	BAC5	BAC5_7	9
AMPs	BAC5	BAC5_8	3
AMPs	BAC5	BAC5_9	5
AMPs	BAC5	BAC5_10	3
AMPs	IND	IND1	2
AMPs	IND	IND2	1
AMPs	IND	IND3	3
AMPs	IND	IND4	2
AMPs	IND	IND5	2
AMPs	IND	IND6	2
AMPs	IND	IND7	2
AMPs	IND	IND8	3
AMPs	IND	IND9	2
AMPs	IND	IND10	2
AMPs	PR39	PR39_1	7
AMPs	PR39	PR39_2	3
AMPs	PR39	PR39_3	2
AMPs	PR39	PR39_4	2
AMPs	PR39	PR39_5	7
AMPs	PR39	PR39_6	2
AMPs	PR39	PR39_7	2
AMPs	PR39	PR39_8	2
AMPs	PR39	PR39_9	3
AMPs	PR39	PR39_10	61
AMPs	R8	R8_1	1
AMPs	R8	R8_2	1
AMPs	R8	R8_3	1
AMPs	R8	R8_4	1
AMPs	R8	R8_5	1
AMPs	R8	R8_6	1
AMPs	R8	R8_7	1
AMPs	R8	R8_8	1
AMPs	R8	R8_9	1
AMPs	R8	R8_10	1
AMPs	CP1	CP1_1	1
AMPs	CP1	CP1_2	1
AMPs	CP1	CP1_3	2
AMPs	CP1	CP1_4	2
AMPs	CP1	CP1_5	1
AMPs	CP1	CP1_6	1
AMPs	CP1	CP1_7	1
AMPs	CP1	CP1_8	1
AMPs	CP1	CP1_9	1
AMPs	CP1	CP1_10	2
AMPs	PGLA	PGLA1	1
AMPs	PGLA	PGLA2	3
AMPs	PGLA	PGLA3	1
AMPs	PGLA	PGLA4	1
AMPs	PGLA	PGLA5	2
AMPs	PGLA	PGLA6	1
AMPs	PGLA	PGLA7	1
AMPs	PGLA	PGLA8	1
AMPs	PGLA	PGLA9	1
AMPs	PGLA	PGLA10	2
AMPs	HBD3	HBD3_2	9
AMPs	HBD3	HBD3_3	9
AMPs	HBD3	HBD3_4	9
AMPs	HBD3	HBD3_5	9
AMPs	HBD3	HBD3_6	9
AMPs	HBD3	HBD3_7	9
AMPs	HBD3	HBD3_8	9
AMPs	HBD3	HBD3_9	5
AMPs	HBD3	HBD3_10	9
AMPs	TPII	TPII_1	1
AMPs	TPII	TPII_2	1
AMPs	TPII	TPII_3	1
AMPs	TPII	TPII_4	1
AMPs	TPII	TPII_5	1
AMPs	TPII	TPII_6	1
AMPs	TPII	TPII_7	1
AMPs	TPII	TPII_8	1
AMPs	TPII	TPII_9	1
AMPs	TPII	TPII_10	1
AMPs	PLEU	PLEU1	2
AMPs	PLEU	PLEU2	2
AMPs	PLEU	PLEU3	3
AMPs	PLEU	PLEU4	3
AMPs	PLEU	PLEU5	3
AMPs	PLEU	PLEU6	3
AMPs	PLEU	PLEU7	2
AMPs	PLEU	PLEU8	5
AMPs	PLEU	PLEU9	3
AMPs	PLEU	PLEU10	3
AMPs	LL37	LL37_1	29
AMPs	LL37	LL37_2	29
AMPs	LL37	LL37_3	16
AMPs	LL37	LL37_4	16
AMPs	LL37	LL37_5	1
AMPs	LL37	LL37_6	130
AMPs	LL37	LL37_7	58
AMPs	LL37	LL37_8	2
AMPs	LL37	LL37_9	1
AMPs	LL37	LL37_10	26
AMPs	CAP18	CAP18_1	256
AMPs	CAP18	CAP18_2	292
AMPs	CAP18	CAP18_3	256
AMPs	CAP18	CAP18_4	256
AMPs	CAP18	CAP18_5	657
AMPs	CAP18	CAP18_6	256
AMPs	CAP18	CAP18_7	256
AMPs	CAP18	CAP18_8	256
AMPs	CAP18	CAP18_9	256
AMPs	CAP18	CAP18_10	657
AMPs	TPII *	TPII*_1	1
AMPs	TPII *	TPII*_2	1
AMPs	TPII *	TPII*_3	1
AMPs	TPII *	TPII*_4	1
AMPs	TPII *	TPII*_5	1
AMPs	TPII *	TPII*_6	1
AMPs	TPII *	TPII*_7	1
AMPs	TPII *	TPII*_8	1
AMPs	TPII *	TPII*_9	1
AMPs	TPII *	TPII*_10	1

## Sheet: Figure 1B
Figure 1B	Resistance level after laboratory evolution in clinical isolates under TPII or PXB stresses, respectively.
	Resistant lines are named after the AMP it has been exposed to during the evolutionary experiment, and the serial number of the corresponding population.
	For AMP abbreviations, see Supplementary Tables 1
	MIC fold change was calculated as follow: MIC fold change = MIC evolved / MIC control.
	parameter X	parameter Y
strain	AMP	MIC fold change after the evolution
E_coli_K-12_BW25113	PXB	1184
E_coli_K-12_BW25113	PXB	1184
E_coli_K-12_BW25113	PXB	57
E_coli_K-12_BW25113	PXB	430
E_coli_K-12_BW25113	PXB	3255
E_coli_K-12_BW25113	PXB	1184
E_coli_K-12_BW25113	PXB	157
E_coli_K-12_BW25113	PXB	3255
E_coli_K-12_BW25113	PXB	157
E_coli_K-12_BW25113	PXB	1184
E. coli_ATCC _25922	PXB	1215
E. coli_ATCC _25922	PXB	2187
E. coli_ATCC _25922	PXB	2187
E. coli_ATCC _25922	PXB	81
E. coli_ATCC _25922	PXB	729
E. coli_ATCC _25922	PXB	6561
E. coli_ATCC _25922	PXB	486
E. coli_ATCC _25922	PXB	27
E. coli_ATCC _25922	PXB	81
E. coli_ATCC _25922	PXB	1458
S. enterica LT2	PXB	6561
S. enterica LT2	PXB	486
S. enterica LT2	PXB	49
S. enterica LT2	PXB	59
S. enterica LT2	PXB	24
S. enterica LT2	PXB	59
S. enterica LT2	PXB	24
S. enterica LT2	PXB	83
S. enterica LT2	PXB	14
S. enterica LT2	PXB	21
K. pneumonia ATCC 10031	PXB	19683
K. pneumonia ATCC 10031	PXB	19683
K. pneumonia ATCC 10031	PXB	19683
K. pneumonia ATCC 10031	PXB	19683
K. pneumonia ATCC 10031	PXB	19683
K. pneumonia ATCC 10031	PXB	19683
K. pneumonia ATCC 10031	PXB	19683
K. pneumonia ATCC 10031	PXB	19683
K. pneumonia ATCC 10031	PXB	19683
K. pneumonia ATCC 10031	PXB	2187
A. baumannii ATCC 17978	PXB	6561
A. baumannii ATCC 17978	PXB	2187
A. baumannii ATCC 17978	PXB	729
A. baumannii ATCC 17978	PXB	27
A. baumannii ATCC 17978	PXB	2187
A. baumannii ATCC 17978	PXB	2187
A. baumannii ATCC 17978	PXB	27
A. baumannii ATCC 17978	PXB	6561
A. baumannii ATCC 17978	PXB	27
A. baumannii ATCC 17978	PXB	6561
E_coli_K-12_BW25113	TPII	1
E_coli_K-12_BW25113	TPII	1
E_coli_K-12_BW25113	TPII	1
E_coli_K-12_BW25113	TPII	1
E_coli_K-12_BW25113	TPII	1
E_coli_K-12_BW25113	TPII	1
E_coli_K-12_BW25113	TPII	1
E_coli_K-12_BW25113	TPII	1
E_coli_K-12_BW25113	TPII	1
E_coli_K-12_BW25113	TPII	1
E. coli_ATCC _25922	TPII	5
E. coli_ATCC _25922	TPII	1
E. coli_ATCC _25922	TPII	1
E. coli_ATCC _25922	TPII	1
E. coli_ATCC _25922	TPII	1
E. coli_ATCC _25922	TPII	1
E. coli_ATCC _25922	TPII	1
E. coli_ATCC _25922	TPII	1
E. coli_ATCC _25922	TPII	1
E. coli_ATCC _25922	TPII	1
S. enterica LT2	TPII	1
S. enterica LT2	TPII	1
S. enterica LT2	TPII	1
S. enterica LT2	TPII	5
S. enterica LT2	TPII	1
S. enterica LT2	TPII	1
S. enterica LT2	TPII	1
S. enterica LT2	TPII	1
S. enterica LT2	TPII	1
S. enterica LT2	TPII	1
K. pneumonia ATCC 10031	TPII	6
K. pneumonia ATCC 10031	TPII	3
K. pneumonia ATCC 10031	TPII	4
K. pneumonia ATCC 10031	TPII	3
K. pneumonia ATCC 10031	TPII	2
K. pneumonia ATCC 10031	TPII	8
K. pneumonia ATCC 10031	TPII	1
K. pneumonia ATCC 10031	TPII	26
K. pneumonia ATCC 10031	TPII	7
K. pneumonia ATCC 10031	TPII	3
A. baumannii ATCC 17978	TPII	4
A. baumannii ATCC 17978	TPII	1
A. baumannii ATCC 17978	TPII	7
A. baumannii ATCC 17978	TPII	1
A. baumannii ATCC 17978	TPII	1
A. baumannii ATCC 17978	TPII	3
A. baumannii ATCC 17978	TPII	2
A. baumannii ATCC 17978	TPII	3
A. baumannii ATCC 17978	TPII	6
A. baumannii ATCC 17978	TPII	6

## Sheet: Figure 1C and Supp. fig. 1
Figure 1C	Relative fitness of 60 antibiotic-resistant and 38 AMP-resistant lines displaying at least 2-fold increments in resistance level to the drug indicated.
and Supplemetaty Figure 1	Resistant lines are named after the AMP or antibiotic it has been exposed to during the evolutionary experiment, and the serial number of the corresponding population.
	The integral data was calculated by the Biotek Gen5 Data Analysis Software between 1 and 24 hours and normalized to the corresponding wild-type (E.coli K12 BW25113).
	For AMP and antibiotic abbreviations, see Supplementary Tables 1-2.
	MIC fold change was calculated as follow: MIC fold change = MIC evolved / MIC control.
	parameter X			parameter Y
Antibiotic or AMP	adapted	lines	integral	normalized integral	MIC fold change after the evolution	P	p.adjusted
Antibiotic	APC	APC1	10905.8	0.284298	128	3.01489e-09	5.75305e-09
Antibiotic	APC	APC1	12217.4	0.31849	128	3.01489e-09	5.75305e-09
Antibiotic	APC	APC1	11200	0.29197	128	3.01489e-09	5.75305e-09
Antibiotic	APC	APC1	11338.5	0.295579	128	3.01489e-09	5.75305e-09
Antibiotic	APC	APC1	13182.1	0.343641	128	3.01489e-09	5.75305e-09
Antibiotic	APC	APC1	9077.25	0.236632	128	3.01489e-09	5.75305e-09
Antibiotic	APC	APC1	11102.1	0.296241	128	3.01489e-09	5.75305e-09
Antibiotic	APC	APC1	12416.5	0.331315	128	3.01489e-09	5.75305e-09
Antibiotic	APC	APC1	11608.4	0.309749	128	3.01489e-09	5.75305e-09
Antibiotic	APC	APC1	10233.1	0.273054	128	3.01489e-09	5.75305e-09
Antibiotic	APC	APC1	10823.9	0.288816	128	3.01489e-09	5.75305e-09
Antibiotic	APC	APC1	11041.8	0.294632	128	3.01489e-09	5.75305e-09
Antibiotic	APC	APC3	23873.5	0.622351	64	3.01489e-09	5.75305e-09
Antibiotic	APC	APC3	23125.7	0.602855	64	3.01489e-09	5.75305e-09
Antibiotic	APC	APC3	23048.2	0.600837	64	3.01489e-09	5.75305e-09
Antibiotic	APC	APC3	19664	0.512613	64	3.01489e-09	5.75305e-09
Antibiotic	APC	APC3	5494.95	0.143246	64	3.01489e-09	5.75305e-09
Antibiotic	APC	APC3	23649.5	0.616509	64	3.01489e-09	5.75305e-09
Antibiotic	APC	APC3	23360.4	0.623333	64	3.01489e-09	5.75305e-09
Antibiotic	APC	APC3	27692	0.738913	64	3.01489e-09	5.75305e-09
Antibiotic	APC	APC3	23125	0.617053	64	3.01489e-09	5.75305e-09
Antibiotic	APC	APC3	23095.5	0.616265	64	3.01489e-09	5.75305e-09
Antibiotic	APC	APC3	22629.2	0.603821	64	3.01489e-09	5.75305e-09
Antibiotic	APC	APC3	22799.7	0.608372	64	3.01489e-09	5.75305e-09
Antibiotic	APC	APC5	15787	0.411547	128	3.01489e-09	5.75305e-09
Antibiotic	APC	APC5	5326.05	0.138843	128	3.01489e-09	5.75305e-09
Antibiotic	APC	APC5	15038.5	0.392035	128	3.01489e-09	5.75305e-09
Antibiotic	APC	APC5	10159	0.264833	128	3.01489e-09	5.75305e-09
Antibiotic	APC	APC5	12959.4	0.337834	128	3.01489e-09	5.75305e-09
Antibiotic	APC	APC5	8084.85	0.210761	128	3.01489e-09	5.75305e-09
Antibiotic	APC	APC5	15578.1	0.415675	128	3.01489e-09	5.75305e-09
Antibiotic	APC	APC5	14542.4	0.388038	128	3.01489e-09	5.75305e-09
Antibiotic	APC	APC5	12357.5	0.329738	128	3.01489e-09	5.75305e-09
Antibiotic	APC	APC5	11608.6	0.309757	128	3.01489e-09	5.75305e-09
Antibiotic	APC	APC5	13528	0.360973	128	3.01489e-09	5.75305e-09
Antibiotic	APC	APC5	14813.2	0.395267	128	3.01489e-09	5.75305e-09
Antibiotic	APC	APC6	20538.3	0.535406	64	3.01489e-09	5.75305e-09
Antibiotic	APC	APC6	20348	0.530444	64	3.01489e-09	5.75305e-09
Antibiotic	APC	APC6	22641.2	0.590224	64	3.01489e-09	5.75305e-09
Antibiotic	APC	APC6	18151.2	0.473177	64	3.01489e-09	5.75305e-09
Antibiotic	APC	APC6	10897	0.284071	64	3.01489e-09	5.75305e-09
Antibiotic	APC	APC6	14874.5	0.387757	64	3.01489e-09	5.75305e-09
Antibiotic	APC	APC6	19192.2	0.512112	64	3.01489e-09	5.75305e-09
Antibiotic	APC	APC6	18490.5	0.493388	64	3.01489e-09	5.75305e-09
Antibiotic	APC	APC6	19161.9	0.511303	64	3.01489e-09	5.75305e-09
Antibiotic	APC	APC6	21215.1	0.566089	64	3.01489e-09	5.75305e-09
Antibiotic	APC	APC6	18894.3	0.504163	64	3.01489e-09	5.75305e-09
Antibiotic	APC	APC6	17121.8	0.456865	64	3.01489e-09	5.75305e-09
Antibiotic	APC	APC9	6076.5	0.158406	64	3.01489e-09	5.75305e-09
Antibiotic	APC	APC9	6043.35	0.157542	64	3.01489e-09	5.75305e-09
Antibiotic	APC	APC9	6171.3	0.160877	64	3.01489e-09	5.75305e-09
Antibiotic	APC	APC9	6479.85	0.168921	64	3.01489e-09	5.75305e-09
Antibiotic	APC	APC9	6587.85	0.171736	64	3.01489e-09	5.75305e-09
Antibiotic	APC	APC9	6430.8	0.167642	64	3.01489e-09	5.75305e-09
Antibiotic	APC	APC9	6100.05	0.16277	64	3.01489e-09	5.75305e-09
Antibiotic	APC	APC9	6642.6	0.177247	64	3.01489e-09	5.75305e-09
Antibiotic	APC	APC9	6108.45	0.162994	64	3.01489e-09	5.75305e-09
Antibiotic	APC	APC9	6529.95	0.174241	64	3.01489e-09	5.75305e-09
Antibiotic	APC	APC9	6364.95	0.169838	64	3.01489e-09	5.75305e-09
Antibiotic	APC	APC9	6672	0.178031	64	3.01489e-09	5.75305e-09
AMP	BAC5	BAC5_10	31065.9	0.823286	3	5.08287e-09	7.08738e-09
AMP	BAC5	BAC5_10	31843.4	0.843892	3	5.08287e-09	7.08738e-09
AMP	BAC5	BAC5_10	32167	0.852469	3	5.08287e-09	7.08738e-09
AMP	BAC5	BAC5_10	31249.1	0.828141	3	5.08287e-09	7.08738e-09
AMP	BAC5	BAC5_10	30472.4	0.807558	3	5.08287e-09	7.08738e-09
AMP	BAC5	BAC5_10	30072	0.796947	3	5.08287e-09	7.08738e-09
AMP	BAC5	BAC5_10	31115.7	0.796543	3	5.08287e-09	7.08738e-09
AMP	BAC5	BAC5_10	30345.5	0.776824	3	5.08287e-09	7.08738e-09
AMP	BAC5	BAC5_10	30081.3	0.770061	3	5.08287e-09	7.08738e-09
AMP	BAC5	BAC5_10	34728.4	0.889025	3	5.08287e-09	7.08738e-09
AMP	BAC5	BAC5_10	31874.7	0.815973	3	5.08287e-09	7.08738e-09
AMP	BAC5	BAC5_10	32230.4	0.825078	3	5.08287e-09	7.08738e-09
AMP	BAC5	BAC5_3	11129.1	0.294936	9	3.01489e-09	5.75305e-09
AMP	BAC5	BAC5_3	11452.6	0.303509	9	3.01489e-09	5.75305e-09
AMP	BAC5	BAC5_3	11946	0.316584	9	3.01489e-09	5.75305e-09
AMP	BAC5	BAC5_3	11831	0.313536	9	3.01489e-09	5.75305e-09
AMP	BAC5	BAC5_3	11721.1	0.310625	9	3.01489e-09	5.75305e-09
AMP	BAC5	BAC5_3	11862	0.314359	9	3.01489e-09	5.75305e-09
AMP	BAC5	BAC5_3	10293.4	0.263504	9	3.01489e-09	5.75305e-09
AMP	BAC5	BAC5_3	10522	0.269357	9	3.01489e-09	5.75305e-09
AMP	BAC5	BAC5_3	10661.3	0.272923	9	3.01489e-09	5.75305e-09
AMP	BAC5	BAC5_3	9975.76	0.255373	9	3.01489e-09	5.75305e-09
AMP	BAC5	BAC5_3	9551.16	0.244503	9	3.01489e-09	5.75305e-09
AMP	BAC5	BAC5_3	10511.3	0.269082	9	3.01489e-09	5.75305e-09
AMP	BAC5	BAC5_5	25280.1	0.669957	5	3.01489e-09	5.75305e-09
AMP	BAC5	BAC5_5	24909	0.660122	5	3.01489e-09	5.75305e-09
AMP	BAC5	BAC5_5	25058.8	0.664092	5	3.01489e-09	5.75305e-09
AMP	BAC5	BAC5_5	24319.4	0.644495	5	3.01489e-09	5.75305e-09
AMP	BAC5	BAC5_5	24012.9	0.636374	5	3.01489e-09	5.75305e-09
AMP	BAC5	BAC5_5	24907.2	0.660074	5	3.01489e-09	5.75305e-09
AMP	BAC5	BAC5_5	20922.7	0.535606	5	3.01489e-09	5.75305e-09
AMP	BAC5	BAC5_5	20355.2	0.521079	5	3.01489e-09	5.75305e-09
AMP	BAC5	BAC5_5	22292.1	0.570664	5	3.01489e-09	5.75305e-09
AMP	BAC5	BAC5_5	19861.8	0.508448	5	3.01489e-09	5.75305e-09
AMP	BAC5	BAC5_5	19839.2	0.507871	5	3.01489e-09	5.75305e-09
AMP	BAC5	BAC5_5	19354.1	0.495451	5	3.01489e-09	5.75305e-09
AMP	BAC5	BAC5_7	34951.6	0.926264	9	1.2515e-07	1.65198e-07
AMP	BAC5	BAC5_7	34671.5	0.918841	9	1.2515e-07	1.65198e-07
AMP	BAC5	BAC5_7	34464	0.91334	9	1.2515e-07	1.65198e-07
AMP	BAC5	BAC5_7	34835.4	0.923183	9	1.2515e-07	1.65198e-07
AMP	BAC5	BAC5_7	34719.4	0.92011	9	1.2515e-07	1.65198e-07
AMP	BAC5	BAC5_7	25239.2	0.668871	9	1.2515e-07	1.65198e-07
AMP	BAC5	BAC5_7	36511.1	0.934659	9	1.2515e-07	1.65198e-07
AMP	BAC5	BAC5_7	34447.9	0.881844	9	1.2515e-07	1.65198e-07
AMP	BAC5	BAC5_7	36627.6	0.937642	9	1.2515e-07	1.65198e-07
AMP	BAC5	BAC5_7	35560.2	0.910318	9	1.2515e-07	1.65198e-07
AMP	BAC5	BAC5_7	33614.5	0.86051	9	1.2515e-07	1.65198e-07
AMP	BAC5	BAC5_7	32642.1	0.835616	9	1.2515e-07	1.65198e-07
Wild type	Wild type	E.coli K-12 BW25113	39682.4	1.05164	1	1	1
Wild type	Wild type	E.coli K-12 BW25113	39022.8	1.03415	1	1	1
Wild type	Wild type	E.coli K-12 BW25113	38053.2	1.00846	1	1	1
Wild type	Wild type	E.coli K-12 BW25113	37014.5	0.980934	1	1	1
Wild type	Wild type	E.coli K-12 BW25113	36359.8	0.963584	1	1	1
Wild type	Wild type	E.coli K-12 BW25113	36733.1	0.973476	1	1	1
Wild type	Wild type	E.coli K-12 BW25113	37207.3	0.986043	1	1	1
Wild type	Wild type	E.coli K-12 BW25113	37122.5	0.983795	1	1	1
Wild type	Wild type	E.coli K-12 BW25113	30308.1	0.803204	1	1	1
Wild type	Wild type	E.coli K-12 BW25113	38219.1	1.01286	1	1	1
Wild type	Wild type	E.coli K-12 BW25113	38153.1	1.01111	1	1	1
Wild type	Wild type	E.coli K-12 BW25113	38322.6	1.0156	1	1	1
Wild type	Wild type	E.coli K-12 BW25113	38840.3	1.02932	1	1	1
Wild type	Wild type	E.coli K-12 BW25113	37902.2	1.00446	1	1	1
Wild type	Wild type	E.coli K-12 BW25113	37964	1.0061	1	1	1
Wild type	Wild type	E.coli K-12 BW25113	37327.1	0.989217	1	1	1
Wild type	Wild type	E.coli K-12 BW25113	36577.1	0.969342	1	1	1
Wild type	Wild type	E.coli K-12 BW25113	36761.3	0.974223	1	1	1
Wild type	Wild type	E.coli K-12 BW25113	36514	0.967669	1	1	1
Wild type	Wild type	E.coli K-12 BW25113	37836.7	1.00272	1	1	1
Wild type	Wild type	E.coli K-12 BW25113	38434.3	1.01856	1	1	1
Wild type	Wild type	E.coli K-12 BW25113	37338.1	0.989508	1	1	1
Wild type	Wild type	E.coli K-12 BW25113	38533.7	1.02119	1	1	1
Wild type	Wild type	E.coli K-12 BW25113	38206.7	1.01253	1	1	1
Wild type	Wild type	E.coli K-12 BW25113	39064.7	1.03527	1	1	1
Wild type	Wild type	E.coli K-12 BW25113	37117.8	0.98367	1	1	1
Wild type	Wild type	E.coli K-12 BW25113	37852.4	1.00314	1	1	1
Wild type	Wild type	E.coli K-12 BW25113	35821.6	0.94932	1	1	1
Wild type	Wild type	E.coli K-12 BW25113	35094.6	0.930052	1	1	1
Wild type	Wild type	E.coli K-12 BW25113	36392	0.964436	1	1	1
Wild type	Wild type	E.coli K-12 BW25113	35052.6	0.92894	1	1	1
Wild type	Wild type	E.coli K-12 BW25113	35693.1	0.945913	1	1	1
Wild type	Wild type	E.coli K-12 BW25113	37353.6	0.989918	1	1	1
Wild type	Wild type	E.coli K-12 BW25113	37772.7	1.00102	1	1	1
Wild type	Wild type	E.coli K-12 BW25113	39116.8	1.03665	1	1	1
Wild type	Wild type	E.coli K-12 BW25113	38987.8	1.03323	1	1	1
Wild type	Wild type	E.coli K-12 BW25113	38734.6	1.02652	1	1	1
Wild type	Wild type	E.coli K-12 BW25113	38050.1	1.00838	1	1	1
Wild type	Wild type	E.coli K-12 BW25113	36611.8	0.970261	1	1	1
Wild type	Wild type	E.coli K-12 BW25113	35294	0.935337	1	1	1
Wild type	Wild type	E.coli K-12 BW25113	33293.5	0.882322	1	1	1
Wild type	Wild type	E.coli K-12 BW25113	34584.8	0.916542	1	1	1
Wild type	Wild type	E.coli K-12 BW25113	35858.5	0.950297	1	1	1
Wild type	Wild type	E.coli K-12 BW25113	35959.9	0.952984	1	1	1
Wild type	Wild type	E.coli K-12 BW25113	35075.1	0.929536	1	1	1
Wild type	Wild type	E.coli K-12 BW25113	37799.6	1.00174	1	1	1
Wild type	Wild type	E.coli K-12 BW25113	38777.2	1.02765	1	1	1
Wild type	Wild type	E.coli K-12 BW25113	38621.6	1.02352	1	1	1
Wild type	Wild type	E.coli K-12 BW25113	38921.5	1.03147	1	1	1
Wild type	Wild type	E.coli K-12 BW25113	38018.6	1.00754	1	1	1
Wild type	Wild type	E.coli K-12 BW25113	38534.2	1.02121	1	1	1
Wild type	Wild type	E.coli K-12 BW25113	36612.8	0.970286	1	1	1
Wild type	Wild type	E.coli K-12 BW25113	37888.3	1.00409	1	1	1
Wild type	Wild type	E.coli K-12 BW25113	35935.2	0.952329	1	1	1
Wild type	Wild type	E.coli K-12 BW25113	33938.5	0.899414	1	1	1
Wild type	Wild type	E.coli K-12 BW25113	36321.4	0.962565	1	1	1
Wild type	Wild type	E.coli K-12 BW25113	37648.7	0.997741	1	1	1
Wild type	Wild type	E.coli K-12 BW25113	37695.9	0.99899	1	1	1
Wild type	Wild type	E.coli K-12 BW25113	37954.1	1.00583	1	1	1
Wild type	Wild type	E.coli K-12 BW25113	38634.6	1.02387	1	1	1
Wild type	Wild type	E.coli K-12 BW25113	38212.3	1.01268	1	1	1
Wild type	Wild type	E.coli K-12 BW25113	38599	1.02292	1	1	1
Wild type	Wild type	E.coli K-12 BW25113	37962.9	1.00607	1	1	1
Wild type	Wild type	E.coli K-12 BW25113	37828.8	1.00251	1	1	1
Wild type	Wild type	E.coli K-12 BW25113	36345.4	0.9632	1	1	1
Wild type	Wild type	E.coli K-12 BW25113	36613.7	0.970312	1	1	1
Wild type	Wild type	E.coli K-12 BW25113	34394.3	0.911493	1	1	1
Wild type	Wild type	E.coli K-12 BW25113	37084.8	0.982795	1	1	1
Wild type	Wild type	E.coli K-12 BW25113	37156	0.984683	1	1	1
Wild type	Wild type	E.coli K-12 BW25113	37796.9	1.00167	1	1	1
Wild type	Wild type	E.coli K-12 BW25113	38600.3	1.02296	1	1	1
Wild type	Wild type	E.coli K-12 BW25113	39211.1	1.03914	1	1	1
Wild type	Wild type	E.coli K-12 BW25113	38777.8	1.02766	1	1	1
Wild type	Wild type	E.coli K-12 BW25113	39196	1.03875	1	1	1
Wild type	Wild type	E.coli K-12 BW25113	36594.3	0.969797	1	1	1
Wild type	Wild type	E.coli K-12 BW25113	36993.1	0.980365	1	1	1
Wild type	Wild type	E.coli K-12 BW25113	36075.2	0.956041	1	1	1
Wild type	Wild type	E.coli K-12 BW25113	35309.1	0.935738	1	1	1
Wild type	Wild type	E.coli K-12 BW25113	39599.5	1.04944	1	1	1
Wild type	Wild type	E.coli K-12 BW25113	37298.1	0.988448	1	1	1
Wild type	Wild type	E.coli K-12 BW25113	38039.4	1.0081	1	1	1
Wild type	Wild type	E.coli K-12 BW25113	38172	1.01161	1	1	1
Wild type	Wild type	E.coli K-12 BW25113	39719.8	1.05263	1	1	1
Wild type	Wild type	E.coli K-12 BW25113	39060.3	1.03515	1	1	1
Wild type	Wild type	E.coli K-12 BW25113	39424.5	1.0448	1	1	1
Wild type	Wild type	E.coli K-12 BW25113	38998.4	1.03351	1	1	1
Wild type	Wild type	E.coli K-12 BW25113	37699.1	0.999075	1	1	1
Wild type	Wild type	E.coli K-12 BW25113	38357.8	1.01653	1	1	1
Wild type	Wild type	E.coli K-12 BW25113	37768.9	1.00093	1	1	1
Wild type	Wild type	E.coli K-12 BW25113	38506.2	1.02046	1	1	1
Wild type	Wild type	E.coli K-12 BW25113	36715.5	0.97301	1	1	1
Wild type	Wild type	E.coli K-12 BW25113	36760.8	0.97421	1	1	1
Wild type	Wild type	E.coli K-12 BW25113	39135.7	1.00185	1	1	1
Wild type	Wild type	E.coli K-12 BW25113	39932.9	1.02226	1	1	1
Wild type	Wild type	E.coli K-12 BW25113	37905.4	0.970354	1	1	1
Wild type	Wild type	E.coli K-12 BW25113	39291	1.00582	1	1	1
Wild type	Wild type	E.coli K-12 BW25113	38526	0.986241	1	1	1
Wild type	Wild type	E.coli K-12 BW25113	40472.3	1.03606	1	1	1
Wild type	Wild type	E.coli K-12 BW25113	39149.6	1.0022	1	1	1
Wild type	Wild type	E.coli K-12 BW25113	37444.4	0.958552	1	1	1
Wild type	Wild type	E.coli K-12 BW25113	37700.3	0.965104	1	1	1
Wild type	Wild type	E.coli K-12 BW25113	39901.6	1.02145	1	1	1
Wild type	Wild type	E.coli K-12 BW25113	41795	1.06993	1	1	1
Wild type	Wild type	E.coli K-12 BW25113	42968	1.09995	1	1	1
Wild type	Wild type	E.coli K-12 BW25113	38132	0.976155	1	1	1
Wild type	Wild type	E.coli K-12 BW25113	36452.9	0.93317	1	1	1
Wild type	Wild type	E.coli K-12 BW25113	38479.8	0.985057	1	1	1
Wild type	Wild type	E.coli K-12 BW25113	37435.2	0.958316	1	1	1
Wild type	Wild type	E.coli K-12 BW25113	34443.8	0.881738	1	1	1
Wild type	Wild type	E.coli K-12 BW25113	34919.6	0.89392	1	1	1
Wild type	Wild type	E.coli K-12 BW25113	38526.6	0.986255	1	1	1
Wild type	Wild type	E.coli K-12 BW25113	38305.7	0.980602	1	1	1
Wild type	Wild type	E.coli K-12 BW25113	38003.3	0.97286	1	1	1
Wild type	Wild type	E.coli K-12 BW25113	37873.5	0.969537	1	1	1
Wild type	Wild type	E.coli K-12 BW25113	39373.5	1.00794	1	1	1
Wild type	Wild type	E.coli K-12 BW25113	42458.4	1.08691	1	1	1
Wild type	Wild type	E.coli K-12 BW25113	36906.5	0.944783	1	1	1
Wild type	Wild type	E.coli K-12 BW25113	37676.1	0.964485	1	1	1
Wild type	Wild type	E.coli K-12 BW25113	39890.9	1.02118	1	1	1
Wild type	Wild type	E.coli K-12 BW25113	38614.4	0.988504	1	1	1
Wild type	Wild type	E.coli K-12 BW25113	34910.6	0.893687	1	1	1
Wild type	Wild type	E.coli K-12 BW25113	36499.7	0.93437	1	1	1
Wild type	Wild type	E.coli K-12 BW25113	37685.4	0.964722	1	1	1
Wild type	Wild type	E.coli K-12 BW25113	38577.2	0.987551	1	1	1
Wild type	Wild type	E.coli K-12 BW25113	37759.2	0.966611	1	1	1
Wild type	Wild type	E.coli K-12 BW25113	38613.9	0.98849	1	1	1
Wild type	Wild type	E.coli K-12 BW25113	40156.4	1.02798	1	1	1
Wild type	Wild type	E.coli K-12 BW25113	42498	1.08792	1	1	1
Wild type	Wild type	E.coli K-12 BW25113	41085.7	1.05177	1	1	1
Wild type	Wild type	E.coli K-12 BW25113	38953.8	0.997192	1	1	1
Wild type	Wild type	E.coli K-12 BW25113	41262	1.05628	1	1	1
Wild type	Wild type	E.coli K-12 BW25113	43657.7	1.11761	1	1	1
Wild type	Wild type	E.coli K-12 BW25113	42637.3	1.09149	1	1	1
Wild type	Wild type	E.coli K-12 BW25113	38717.4	0.991139	1	1	1
Wild type	Wild type	E.coli K-12 BW25113	40380	1.0337	1	1	1
Wild type	Wild type	E.coli K-12 BW25113	38908.8	0.996039	1	1	1
Wild type	Wild type	E.coli K-12 BW25113	39829.2	1.0196	1	1	1
Wild type	Wild type	E.coli K-12 BW25113	41013	1.04991	1	1	1
Wild type	Wild type	E.coli K-12 BW25113	38911.2	0.996101	1	1	1
Wild type	Wild type	E.coli K-12 BW25113	42283.3	1.08243	1	1	1
Wild type	Wild type	E.coli K-12 BW25113	38068.1	0.974517	1	1	1
Wild type	Wild type	E.coli K-12 BW25113	39037.5	0.999333	1	1	1
Wild type	Wild type	E.coli K-12 BW25113	45475.3	1.16414	1	1	1
Wild type	Wild type	E.coli K-12 BW25113	38369.6	0.982237	1	1	1
Wild type	Wild type	E.coli K-12 BW25113	43403.6	1.1111	1	1	1
Wild type	Wild type	E.coli K-12 BW25113	43993	1.12619	1	1	1
Wild type	Wild type	E.coli K-12 BW25113	44557.8	1.14065	1	1	1
Wild type	Wild type	E.coli K-12 BW25113	41062	1.05116	1	1	1
Wild type	Wild type	E.coli K-12 BW25113	37297.5	0.954792	1	1	1
Wild type	Wild type	E.coli K-12 BW25113	38939.8	0.996833	1	1	1
Wild type	Wild type	E.coli K-12 BW25113	38823.8	0.993864	1	1	1
Wild type	Wild type	E.coli K-12 BW25113	41402	1.05986	1	1	1
Wild type	Wild type	E.coli K-12 BW25113	41523.7	1.06298	1	1	1
Wild type	Wild type	E.coli K-12 BW25113	39002.2	0.998431	1	1	1
Wild type	Wild type	E.coli K-12 BW25113	47022.3	1.20374	1	1	1
Wild type	Wild type	E.coli K-12 BW25113	47288.8	1.21056	1	1	1
Wild type	Wild type	E.coli K-12 BW25113	46108.9	1.18036	1	1	1
Wild type	Wild type	E.coli K-12 BW25113	37544.6	0.961116	1	1	1
Wild type	Wild type	E.coli K-12 BW25113	42933.5	1.09907	1	1	1
Wild type	Wild type	E.coli K-12 BW25113	44049.6	1.12764	1	1	1
Wild type	Wild type	E.coli K-12 BW25113	39138.9	1.00193	1	1	1
Wild type	Wild type	E.coli K-12 BW25113	38146	0.976512	1	1	1
Wild type	Wild type	E.coli K-12 BW25113	39777.3	1.01827	1	1	1
Wild type	Wild type	E.coli K-12 BW25113	40908.2	1.04722	1	1	1
Wild type	Wild type	E.coli K-12 BW25113	37499.1	0.959953	1	1	1
Wild type	Wild type	E.coli K-12 BW25113	36628.9	0.937675	1	1	1
Wild type	Wild type	E.coli K-12 BW25113	37286.2	0.954503	1	1	1
Wild type	Wild type	E.coli K-12 BW25113	39082.1	1.00048	1	1	1
Wild type	Wild type	E.coli K-12 BW25113	37705.7	0.965241	1	1	1
Wild type	Wild type	E.coli K-12 BW25113	38691.6	0.990479	1	1	1
Wild type	Wild type	E.coli K-12 BW25113	38527.1	0.986269	1	1	1
Wild type	Wild type	E.coli K-12 BW25113	40215.2	1.02948	1	1	1
Wild type	Wild type	E.coli K-12 BW25113	37339.1	0.955856	1	1	1
Wild type	Wild type	E.coli K-12 BW25113	40124.7	1.02717	1	1	1
Wild type	Wild type	E.coli K-12 BW25113	39034.9	0.999267	1	1	1
Wild type	Wild type	E.coli K-12 BW25113	41828.4	1.07078	1	1	1
Wild type	Wild type	E.coli K-12 BW25113	42824.1	1.09627	1	1	1
Wild type	Wild type	E.coli K-12 BW25113	38728.5	0.991424	1	1	1
Wild type	Wild type	E.coli K-12 BW25113	38870.2	0.995053	1	1	1
Wild type	Wild type	E.coli K-12 BW25113	40803.2	1.04453	1	1	1
Wild type	Wild type	E.coli K-12 BW25113	39044.9	0.999524	1	1	1
Wild type	Wild type	E.coli K-12 BW25113	39277.6	1.00548	1	1	1
Wild type	Wild type	E.coli K-12 BW25113	39682.2	1.01584	1	1	1
Wild type	Wild type	E.coli K-12 BW25113	39740.7	1.01734	1	1	1
Wild type	Wild type	E.coli K-12 BW25113	37726.6	0.965776	1	1	1
Wild type	Wild type	E.coli K-12 BW25113	39510.8	1.01145	1	1	1
Wild type	Wild type	E.coli K-12 BW25113	41599.1	1.06491	1	1	1
Wild type	Wild type	E.coli K-12 BW25113	43178.5	1.10534	1	1	1
Wild type	Wild type	E.coli K-12 BW25113	37727.1	0.983495	1	1	1
Wild type	Wild type	E.coli K-12 BW25113	39976.3	1.04213	1	1	1
Wild type	Wild type	E.coli K-12 BW25113	40396.1	1.05307	1	1	1
Wild type	Wild type	E.coli K-12 BW25113	40273.3	1.04987	1	1	1
Wild type	Wild type	E.coli K-12 BW25113	42948.2	1.1196	1	1	1
Wild type	Wild type	E.coli K-12 BW25113	43433.8	1.13226	1	1	1
Wild type	Wild type	E.coli K-12 BW25113	45382.8	1.18307	1	1	1
Wild type	Wild type	E.coli K-12 BW25113	38325.3	0.999089	1	1	1
Wild type	Wild type	E.coli K-12 BW25113	37509	0.977809	1	1	1
Wild type	Wild type	E.coli K-12 BW25113	39391.8	1.02689	1	1	1
Wild type	Wild type	E.coli K-12 BW25113	39683.4	1.03449	1	1	1
Wild type	Wild type	E.coli K-12 BW25113	38103	0.993294	1	1	1
Wild type	Wild type	E.coli K-12 BW25113	38531.6	1.00447	1	1	1
Wild type	Wild type	E.coli K-12 BW25113	37865.8	0.987112	1	1	1
Wild type	Wild type	E.coli K-12 BW25113	39474.8	1.02905	1	1	1
Wild type	Wild type	E.coli K-12 BW25113	41876.8	1.09167	1	1	1
Wild type	Wild type	E.coli K-12 BW25113	42813.3	1.11609	1	1	1
Wild type	Wild type	E.coli K-12 BW25113	43755.9	1.14066	1	1	1
Wild type	Wild type	E.coli K-12 BW25113	37694.6	0.982646	1	1	1
Wild type	Wild type	E.coli K-12 BW25113	38875.2	1.01342	1	1	1
Wild type	Wild type	E.coli K-12 BW25113	37735.2	0.983706	1	1	1
Wild type	Wild type	E.coli K-12 BW25113	37308.3	0.972577	1	1	1
Wild type	Wild type	E.coli K-12 BW25113	35372.4	0.922111	1	1	1
Wild type	Wild type	E.coli K-12 BW25113	38722.3	1.00944	1	1	1
Wild type	Wild type	E.coli K-12 BW25113	38625.8	1.00692	1	1	1
Wild type	Wild type	E.coli K-12 BW25113	40341.4	1.05165	1	1	1
Wild type	Wild type	E.coli K-12 BW25113	41227.8	1.07475	1	1	1
Wild type	Wild type	E.coli K-12 BW25113	39796.1	1.03743	1	1	1
Wild type	Wild type	E.coli K-12 BW25113	43915.7	1.14482	1	1	1
Wild type	Wild type	E.coli K-12 BW25113	36499.9	0.951504	1	1	1
Wild type	Wild type	E.coli K-12 BW25113	34238.1	0.892541	1	1	1
Wild type	Wild type	E.coli K-12 BW25113	36877.2	0.961339	1	1	1
Wild type	Wild type	E.coli K-12 BW25113	36770.6	0.958559	1	1	1
Wild type	Wild type	E.coli K-12 BW25113	36214.2	0.944055	1	1	1
Wild type	Wild type	E.coli K-12 BW25113	40284.4	1.05016	1	1	1
Wild type	Wild type	E.coli K-12 BW25113	41128.3	1.07216	1	1	1
Wild type	Wild type	E.coli K-12 BW25113	40781.1	1.06311	1	1	1
Wild type	Wild type	E.coli K-12 BW25113	39676.5	1.03431	1	1	1
Wild type	Wild type	E.coli K-12 BW25113	38314.9	0.998819	1	1	1
Wild type	Wild type	E.coli K-12 BW25113	38277.9	0.997853	1	1	1
Wild type	Wild type	E.coli K-12 BW25113	34967.7	0.911561	1	1	1
Wild type	Wild type	E.coli K-12 BW25113	37827.2	0.986103	1	1	1
Wild type	Wild type	E.coli K-12 BW25113	37890.8	0.987761	1	1	1
Wild type	Wild type	E.coli K-12 BW25113	38395.2	1.00091	1	1	1
Wild type	Wild type	E.coli K-12 BW25113	33480.9	0.872802	1	1	1
Wild type	Wild type	E.coli K-12 BW25113	38549.7	1.00494	1	1	1
Wild type	Wild type	E.coli K-12 BW25113	39778.2	1.03696	1	1	1
Wild type	Wild type	E.coli K-12 BW25113	44178	1.15166	1	1	1
Wild type	Wild type	E.coli K-12 BW25113	41670.4	1.08629	1	1	1
Wild type	Wild type	E.coli K-12 BW25113	43346.7	1.12999	1	1	1
Wild type	Wild type	E.coli K-12 BW25113	42157.3	1.09899	1	1	1
Wild type	Wild type	E.coli K-12 BW25113	33293.1	0.867906	1	1	1
Wild type	Wild type	E.coli K-12 BW25113	36617.4	0.954566	1	1	1
Wild type	Wild type	E.coli K-12 BW25113	36269.6	0.945498	1	1	1
Wild type	Wild type	E.coli K-12 BW25113	39740.2	1.03597	1	1	1
Wild type	Wild type	E.coli K-12 BW25113	31235.4	0.814265	1	1	1
Wild type	Wild type	E.coli K-12 BW25113	39616.9	1.03276	1	1	1
Wild type	Wild type	E.coli K-12 BW25113	39975.4	1.04211	1	1	1
Wild type	Wild type	E.coli K-12 BW25113	38579.1	1.00571	1	1	1
Wild type	Wild type	E.coli K-12 BW25113	40553.8	1.05718	1	1	1
Wild type	Wild type	E.coli K-12 BW25113	41412.8	1.07957	1	1	1
Wild type	Wild type	E.coli K-12 BW25113	42802.2	1.1158	1	1	1
Wild type	Wild type	E.coli K-12 BW25113	31448.7	0.819825	1	1	1
Wild type	Wild type	E.coli K-12 BW25113	31072.5	0.810018	1	1	1
Wild type	Wild type	E.coli K-12 BW25113	35704.5	0.930768	1	1	1
Wild type	Wild type	E.coli K-12 BW25113	40463.8	1.05484	1	1	1
Wild type	Wild type	E.coli K-12 BW25113	37359.6	0.973914	1	1	1
Wild type	Wild type	E.coli K-12 BW25113	37221.6	0.970317	1	1	1
Wild type	Wild type	E.coli K-12 BW25113	39812.6	1.03786	1	1	1
Wild type	Wild type	E.coli K-12 BW25113	40201.5	1.048	1	1	1
Wild type	Wild type	E.coli K-12 BW25113	40847.1	1.06483	1	1	1
Wild type	Wild type	E.coli K-12 BW25113	44566.3	1.16178	1	1	1
Wild type	Wild type	E.coli K-12 BW25113	31447.5	0.819794	1	1	1
Wild type	Wild type	E.coli K-12 BW25113	33873.8	0.883043	1	1	1
Wild type	Wild type	E.coli K-12 BW25113	36118.3	0.941557	1	1	1
Wild type	Wild type	E.coli K-12 BW25113	33274.3	0.867417	1	1	1
Wild type	Wild type	E.coli K-12 BW25113	37252.9	0.971134	1	1	1
Wild type	Wild type	E.coli K-12 BW25113	38698.9	1.00883	1	1	1
Wild type	Wild type	E.coli K-12 BW25113	43209	1.1264	1	1	1
Wild type	Wild type	E.coli K-12 BW25113	42490.9	1.10768	1	1	1
Wild type	Wild type	E.coli K-12 BW25113	43508.1	1.1342	1	1	1
Wild type	Wild type	E.coli K-12 BW25113	42005.4	1.09502	1	1	1
Wild type	Wild type	E.coli K-12 BW25113	34078.9	0.888392	1	1	1
Wild type	Wild type	E.coli K-12 BW25113	34095.8	0.88883	1	1	1
Wild type	Wild type	E.coli K-12 BW25113	36848.2	0.960584	1	1	1
Wild type	Wild type	E.coli K-12 BW25113	36507	0.974128	1	1	1
Wild type	Wild type	E.coli K-12 BW25113	35946.2	0.959163	1	1	1
Wild type	Wild type	E.coli K-12 BW25113	36819.8	0.982473	1	1	1
Wild type	Wild type	E.coli K-12 BW25113	37740.9	1.00705	1	1	1
Wild type	Wild type	E.coli K-12 BW25113	38868.9	1.03715	1	1	1
Wild type	Wild type	E.coli K-12 BW25113	38757.2	1.03417	1	1	1
Wild type	Wild type	E.coli K-12 BW25113	39778.5	1.06142	1	1	1
Wild type	Wild type	E.coli K-12 BW25113	40368	1.07715	1	1	1
Wild type	Wild type	E.coli K-12 BW25113	38170.2	1.01851	1	1	1
Wild type	Wild type	E.coli K-12 BW25113	36026.4	0.961304	1	1	1
Wild type	Wild type	E.coli K-12 BW25113	36439.5	0.972327	1	1	1
Wild type	Wild type	E.coli K-12 BW25113	36173.2	0.965222	1	1	1
Wild type	Wild type	E.coli K-12 BW25113	38401.2	1.02467	1	1	1
Wild type	Wild type	E.coli K-12 BW25113	35666.1	0.95169	1	1	1
Wild type	Wild type	E.coli K-12 BW25113	35627.7	0.950665	1	1	1
Wild type	Wild type	E.coli K-12 BW25113	34970.8	0.933138	1	1	1
Wild type	Wild type	E.coli K-12 BW25113	37441.9	0.999075	1	1	1
Wild type	Wild type	E.coli K-12 BW25113	39512.8	1.05433	1	1	1
Wild type	Wild type	E.coli K-12 BW25113	39283.3	1.04821	1	1	1
Wild type	Wild type	E.coli K-12 BW25113	42133.8	1.12427	1	1	1
Wild type	Wild type	E.coli K-12 BW25113	37691.8	1.00574	1	1	1
Wild type	Wild type	E.coli K-12 BW25113	34458.2	0.919458	1	1	1
Wild type	Wild type	E.coli K-12 BW25113	37648.7	1.00459	1	1	1
Wild type	Wild type	E.coli K-12 BW25113	35592.4	0.949725	1	1	1
Wild type	Wild type	E.coli K-12 BW25113	37624.5	1.00395	1	1	1
Wild type	Wild type	E.coli K-12 BW25113	37254.3	0.994068	1	1	1
Wild type	Wild type	E.coli K-12 BW25113	35261.6	0.940895	1	1	1
Wild type	Wild type	E.coli K-12 BW25113	35792.1	0.955052	1	1	1
Wild type	Wild type	E.coli K-12 BW25113	36141.4	0.964374	1	1	1
Wild type	Wild type	E.coli K-12 BW25113	36906	0.984774	1	1	1
Wild type	Wild type	E.coli K-12 BW25113	37590	1.00303	1	1	1
Wild type	Wild type	E.coli K-12 BW25113	40101	1.07003	1	1	1
Wild type	Wild type	E.coli K-12 BW25113	36721.8	0.979859	1	1	1
Wild type	Wild type	E.coli K-12 BW25113	33402.9	0.8913	1	1	1
Wild type	Wild type	E.coli K-12 BW25113	34880.2	0.930721	1	1	1
Wild type	Wild type	E.coli K-12 BW25113	33134.1	0.884128	1	1	1
Wild type	Wild type	E.coli K-12 BW25113	38345.6	1.02319	1	1	1
Wild type	Wild type	E.coli K-12 BW25113	34984.8	0.933511	1	1	1
Wild type	Wild type	E.coli K-12 BW25113	37338.9	0.996326	1	1	1
Wild type	Wild type	E.coli K-12 BW25113	35435.7	0.945542	1	1	1
Wild type	Wild type	E.coli K-12 BW25113	36224.1	0.966579	1	1	1
Wild type	Wild type	E.coli K-12 BW25113	38774.7	1.03464	1	1	1
Wild type	Wild type	E.coli K-12 BW25113	39684.2	1.0589	1	1	1
Wild type	Wild type	E.coli K-12 BW25113	40181.6	1.07218	1	1	1
Wild type	Wild type	E.coli K-12 BW25113	37897.5	1.01123	1	1	1
Wild type	Wild type	E.coli K-12 BW25113	35745.4	0.953807	1	1	1
Wild type	Wild type	E.coli K-12 BW25113	36253.8	0.967372	1	1	1
Wild type	Wild type	E.coli K-12 BW25113	36604.7	0.976733	1	1	1
Wild type	Wild type	E.coli K-12 BW25113	38191.3	1.01907	1	1	1
Wild type	Wild type	E.coli K-12 BW25113	36760.8	0.9809	1	1	1
Wild type	Wild type	E.coli K-12 BW25113	37543.5	1.00179	1	1	1
Wild type	Wild type	E.coli K-12 BW25113	37413.6	0.998319	1	1	1
Wild type	Wild type	E.coli K-12 BW25113	39445.9	1.05255	1	1	1
Wild type	Wild type	E.coli K-12 BW25113	38368.7	1.0238	1	1	1
Wild type	Wild type	E.coli K-12 BW25113	40871.2	1.09058	1	1	1
Wild type	Wild type	E.coli K-12 BW25113	41977.5	1.1201	1	1	1
Wild type	Wild type	E.coli K-12 BW25113	37071.9	0.989201	1	1	1
Wild type	Wild type	E.coli K-12 BW25113	35503.5	0.947351	1	1	1
Wild type	Wild type	E.coli K-12 BW25113	35374.8	0.943917	1	1	1
Wild type	Wild type	E.coli K-12 BW25113	38416.1	1.02507	1	1	1
Wild type	Wild type	E.coli K-12 BW25113	38059.3	1.01555	1	1	1
Wild type	Wild type	E.coli K-12 BW25113	36279.9	0.968068	1	1	1
Wild type	Wild type	E.coli K-12 BW25113	37479.4	1.00008	1	1	1
Wild type	Wild type	E.coli K-12 BW25113	38273.7	1.02127	1	1	1
Wild type	Wild type	E.coli K-12 BW25113	38809.7	1.03557	1	1	1
Wild type	Wild type	E.coli K-12 BW25113	37436.4	0.998927	1	1	1
Wild type	Wild type	E.coli K-12 BW25113	39205.5	1.04613	1	1	1
Wild type	Wild type	E.coli K-12 BW25113	41750.4	1.11404	1	1	1
Wild type	Wild type	E.coli K-12 BW25113	36049.8	0.961928	1	1	1
Wild type	Wild type	E.coli K-12 BW25113	35826	0.955957	1	1	1
Wild type	Wild type	E.coli K-12 BW25113	36116.6	0.963709	1	1	1
Wild type	Wild type	E.coli K-12 BW25113	38132.7	1.01751	1	1	1
Wild type	Wild type	E.coli K-12 BW25113	38999.7	1.04064	1	1	1
Wild type	Wild type	E.coli K-12 BW25113	36177.6	0.965338	1	1	1
Wild type	Wild type	E.coli K-12 BW25113	37106.1	0.990114	1	1	1
Wild type	Wild type	E.coli K-12 BW25113	35568.6	0.949088	1	1	1
Wild type	Wild type	E.coli K-12 BW25113	37726.7	1.00667	1	1	1
Wild type	Wild type	E.coli K-12 BW25113	40593.9	1.08318	1	1	1
Wild type	Wild type	E.coli K-12 BW25113	40177.5	1.07207	1	1	1
Wild type	Wild type	E.coli K-12 BW25113	41008.2	1.09423	1	1	1
Wild type	Wild type	E.coli K-12 BW25113	37266.6	0.994397	1	1	1
Wild type	Wild type	E.coli K-12 BW25113	35764.3	0.954311	1	1	1
Wild type	Wild type	E.coli K-12 BW25113	36590.7	0.976361	1	1	1
Wild type	Wild type	E.coli K-12 BW25113	37550.7	1.00198	1	1	1
Wild type	Wild type	E.coli K-12 BW25113	37059.8	0.988877	1	1	1
Wild type	Wild type	E.coli K-12 BW25113	38083.8	1.0162	1	1	1
Wild type	Wild type	E.coli K-12 BW25113	38649.3	1.03129	1	1	1
Wild type	Wild type	E.coli K-12 BW25113	41168.1	1.0985	1	1	1
Wild type	Wild type	E.coli K-12 BW25113	40132.7	1.07087	1	1	1
Wild type	Wild type	E.coli K-12 BW25113	41571.8	1.10927	1	1	1
Wild type	Wild type	E.coli K-12 BW25113	40046.2	1.06857	1	1	1
Wild type	Wild type	E.coli K-12 BW25113	41177.4	1.09875	1	1	1
Wild type	Wild type	E.coli K-12 BW25113	37473.8	0.999924	1	1	1
Wild type	Wild type	E.coli K-12 BW25113	36787.5	0.981613	1	1	1
Wild type	Wild type	E.coli K-12 BW25113	34635.9	0.924201	1	1	1
Wild type	Wild type	E.coli K-12 BW25113	39230.8	1.04681	1	1	1
Wild type	Wild type	E.coli K-12 BW25113	49512.6	0.954404	1	1	1
Wild type	Wild type	E.coli K-12 BW25113	52176.9	1.00576	1	1	1
Wild type	Wild type	E.coli K-12 BW25113	54819.9	1.05671	1	1	1
Wild type	Wild type	E.coli K-12 BW25113	52078.3	1.00386	1	1	1
Wild type	Wild type	E.coli K-12 BW25113	56343.8	1.08608	1	1	1
Wild type	Wild type	E.coli K-12 BW25113	54615.4	1.05277	1	1	1
Wild type	Wild type	E.coli K-12 BW25113	57728.2	1.11277	1	1	1
Wild type	Wild type	E.coli K-12 BW25113	59370	1.14442	1	1	1
Wild type	Wild type	E.coli K-12 BW25113	51356.6	0.989948	1	1	1
Wild type	Wild type	E.coli K-12 BW25113	48735.4	0.939424	1	1	1
Wild type	Wild type	E.coli K-12 BW25113	51913.8	1.00069	1	1	1
Wild type	Wild type	E.coli K-12 BW25113	53378.4	1.02892	1	1	1
Wild type	Wild type	E.coli K-12 BW25113	56259.9	1.08446	1	1	1
Wild type	Wild type	E.coli K-12 BW25113	47032.8	0.906604	1	1	1
Wild type	Wild type	E.coli K-12 BW25113	46369.1	0.893809	1	1	1
Wild type	Wild type	E.coli K-12 BW25113	47262.9	0.911039	1	1	1
Wild type	Wild type	E.coli K-12 BW25113	52541.4	1.01279	1	1	1
Wild type	Wild type	E.coli K-12 BW25113	54915.8	1.05856	1	1	1
Wild type	Wild type	E.coli K-12 BW25113	56281.2	1.08488	1	1	1
Wild type	Wild type	E.coli K-12 BW25113	58867.9	1.13474	1	1	1
Wild type	Wild type	E.coli K-12 BW25113	48956.2	0.94368	1	1	1
Wild type	Wild type	E.coli K-12 BW25113	52954.7	1.02075	1	1	1
Wild type	Wild type	E.coli K-12 BW25113	43947.3	0.847127	1	1	1
Wild type	Wild type	E.coli K-12 BW25113	49462.7	0.953441	1	1	1
Wild type	Wild type	E.coli K-12 BW25113	50251.1	0.968638	1	1	1
Wild type	Wild type	E.coli K-12 BW25113	46354.8	0.893534	1	1	1
Wild type	Wild type	E.coli K-12 BW25113	46226.8	0.891068	1	1	1
Wild type	Wild type	E.coli K-12 BW25113	47767.3	0.920763	1	1	1
Wild type	Wild type	E.coli K-12 BW25113	51041.1	0.983867	1	1	1
Wild type	Wild type	E.coli K-12 BW25113	55104.4	1.06219	1	1	1
Wild type	Wild type	E.coli K-12 BW25113	51389.6	0.990584	1	1	1
Wild type	Wild type	E.coli K-12 BW25113	58611	1.12978	1	1	1
Wild type	Wild type	E.coli K-12 BW25113	49744.8	0.95888	1	1	1
Wild type	Wild type	E.coli K-12 BW25113	45868.5	0.88416	1	1	1
Wild type	Wild type	E.coli K-12 BW25113	47773.2	0.920875	1	1	1
Wild type	Wild type	E.coli K-12 BW25113	49550.7	0.955139	1	1	1
Wild type	Wild type	E.coli K-12 BW25113	50271.8	0.969037	1	1	1
Wild type	Wild type	E.coli K-12 BW25113	48428.2	0.933502	1	1	1
Wild type	Wild type	E.coli K-12 BW25113	58145.6	1.12081	1	1	1
Wild type	Wild type	E.coli K-12 BW25113	53583.4	1.03287	1	1	1
Wild type	Wild type	E.coli K-12 BW25113	51607.8	0.994791	1	1	1
Wild type	Wild type	E.coli K-12 BW25113	48356.1	0.932111	1	1	1
Wild type	Wild type	E.coli K-12 BW25113	49568.4	0.95548	1	1	1
Wild type	Wild type	E.coli K-12 BW25113	45772.7	0.882313	1	1	1
Wild type	Wild type	E.coli K-12 BW25113	49438.3	0.952973	1	1	1
Wild type	Wild type	E.coli K-12 BW25113	53655.2	1.03426	1	1	1
Wild type	Wild type	E.coli K-12 BW25113	48576.9	0.936368	1	1	1
Wild type	Wild type	E.coli K-12 BW25113	53969.1	1.04031	1	1	1
Wild type	Wild type	E.coli K-12 BW25113	50475.2	0.972958	1	1	1
Wild type	Wild type	E.coli K-12 BW25113	48811.1	0.940881	1	1	1
Wild type	Wild type	E.coli K-12 BW25113	51848.7	0.999435	1	1	1
Wild type	Wild type	E.coli K-12 BW25113	58917.2	1.13569	1	1	1
Wild type	Wild type	E.coli K-12 BW25113	58293.6	1.12367	1	1	1
Wild type	Wild type	E.coli K-12 BW25113	56696.2	1.09288	1	1	1
Wild type	Wild type	E.coli K-12 BW25113	51451.5	0.991778	1	1	1
Wild type	Wild type	E.coli K-12 BW25113	54300.3	1.04669	1	1	1
Wild type	Wild type	E.coli K-12 BW25113	50104.9	0.965822	1	1	1
Wild type	Wild type	E.coli K-12 BW25113	50598.9	0.975344	1	1	1
Wild type	Wild type	E.coli K-12 BW25113	47639.7	0.918302	1	1	1
Wild type	Wild type	E.coli K-12 BW25113	50960.8	0.982321	1	1	1
Wild type	Wild type	E.coli K-12 BW25113	49556.1	0.955243	1	1	1
Wild type	Wild type	E.coli K-12 BW25113	50681.8	0.976943	1	1	1
Wild type	Wild type	E.coli K-12 BW25113	50666.8	0.976653	1	1	1
Wild type	Wild type	E.coli K-12 BW25113	49409.1	0.952409	1	1	1
Wild type	Wild type	E.coli K-12 BW25113	58451.6	1.12671	1	1	1
Wild type	Wild type	E.coli K-12 BW25113	52963.8	1.02093	1	1	1
Wild type	Wild type	E.coli K-12 BW25113	52247.1	1.00711	1	1	1
Wild type	Wild type	E.coli K-12 BW25113	54572.1	1.05193	1	1	1
Wild type	Wild type	E.coli K-12 BW25113	45680.1	0.880529	1	1	1
Wild type	Wild type	E.coli K-12 BW25113	50435.8	0.972201	1	1	1
Wild type	Wild type	E.coli K-12 BW25113	46209.9	0.890741	1	1	1
Wild type	Wild type	E.coli K-12 BW25113	54243	1.04559	1	1	1
Wild type	Wild type	E.coli K-12 BW25113	51574.7	0.994152	1	1	1
Wild type	Wild type	E.coli K-12 BW25113	51907.3	1.00057	1	1	1
Wild type	Wild type	E.coli K-12 BW25113	50687.1	0.977044	1	1	1
Wild type	Wild type	E.coli K-12 BW25113	55627.9	1.07228	1	1	1
Wild type	Wild type	E.coli K-12 BW25113	54118.8	1.04319	1	1	1
Wild type	Wild type	E.coli K-12 BW25113	52345.2	1.00901	1	1	1
Wild type	Wild type	E.coli K-12 BW25113	51302.6	0.988907	1	1	1
Wild type	Wild type	E.coli K-12 BW25113	53387.2	1.02909	1	1	1
Wild type	Wild type	E.coli K-12 BW25113	49223.7	0.948835	1	1	1
Wild type	Wild type	E.coli K-12 BW25113	53694	1.035	1	1	1
Wild type	Wild type	E.coli K-12 BW25113	53906.1	1.03909	1	1	1
Wild type	Wild type	E.coli K-12 BW25113	56219.8	1.08369	1	1	1
Wild type	Wild type	E.coli K-12 BW25113	51013.7	0.983338	1	1	1
Wild type	Wild type	E.coli K-12 BW25113	55390.5	1.06771	1	1	1
Wild type	Wild type	E.coli K-12 BW25113	52627.2	1.01444	1	1	1
Wild type	Wild type	E.coli K-12 BW25113	55712.6	1.07391	1	1	1
Wild type	Wild type	E.coli K-12 BW25113	56153.2	1.08241	1	1	1
Wild type	Wild type	E.coli K-12 BW25113	55151.2	1.06309	1	1	1
Wild type	Wild type	E.coli K-12 BW25113	57441.9	1.10725	1	1	1
Wild type	Wild type	E.coli K-12 BW25113	55629.8	1.07232	1	1	1
Wild type	Wild type	E.coli K-12 BW25113	49821.3	0.960355	1	1	1
Wild type	Wild type	E.coli K-12 BW25113	52110	1.00447	1	1	1
Wild type	Wild type	E.coli K-12 BW25113	52570.7	1.01335	1	1	1
Wild type	Wild type	E.coli K-12 BW25113	52946.7	1.0206	1	1	1
Wild type	Wild type	E.coli K-12 BW25113	48309	0.996969	1	1	1
Wild type	Wild type	E.coli K-12 BW25113	47480.8	0.979879	1	1	1
Wild type	Wild type	E.coli K-12 BW25113	49789.5	1.02752	1	1	1
Wild type	Wild type	E.coli K-12 BW25113	45388.7	0.936701	1	1	1
Wild type	Wild type	E.coli K-12 BW25113	48087.6	0.9924	1	1	1
Wild type	Wild type	E.coli K-12 BW25113	46443	0.95846	1	1	1
Wild type	Wild type	E.coli K-12 BW25113	49204.3	1.01545	1	1	1
Wild type	Wild type	E.coli K-12 BW25113	49692.3	1.02552	1	1	1
Wild type	Wild type	E.coli K-12 BW25113	48253.1	0.995815	1	1	1
Wild type	Wild type	E.coli K-12 BW25113	47950.2	0.989565	1	1	1
Wild type	Wild type	E.coli K-12 BW25113	46618.2	0.962076	1	1	1
Wild type	Wild type	E.coli K-12 BW25113	46613.7	0.961983	1	1	1
Wild type	Wild type	E.coli K-12 BW25113	48750	1.00607	1	1	1
Wild type	Wild type	E.coli K-12 BW25113	46291.5	0.955334	1	1	1
Wild type	Wild type	E.coli K-12 BW25113	44741.2	0.923341	1	1	1
Wild type	Wild type	E.coli K-12 BW25113	43827.6	0.904485	1	1	1
Wild type	Wild type	E.coli K-12 BW25113	46813.8	0.966112	1	1	1
Wild type	Wild type	E.coli K-12 BW25113	48193.8	0.994592	1	1	1
Wild type	Wild type	E.coli K-12 BW25113	51710.2	1.06716	1	1	1
Wild type	Wild type	E.coli K-12 BW25113	54131.2	1.11713	1	1	1
Wild type	Wild type	E.coli K-12 BW25113	45408.9	0.937119	1	1	1
Wild type	Wild type	E.coli K-12 BW25113	48509.2	1.0011	1	1	1
Wild type	Wild type	E.coli K-12 BW25113	46005.9	0.94944	1	1	1
Wild type	Wild type	E.coli K-12 BW25113	44683.3	0.922146	1	1	1
Wild type	Wild type	E.coli K-12 BW25113	48284.8	0.996471	1	1	1
Wild type	Wild type	E.coli K-12 BW25113	44779.7	0.924133	1	1	1
Wild type	Wild type	E.coli K-12 BW25113	44871.2	0.926021	1	1	1
Wild type	Wild type	E.coli K-12 BW25113	47741.7	0.985262	1	1	1
Wild type	Wild type	E.coli K-12 BW25113	45092.7	0.930594	1	1	1
Wild type	Wild type	E.coli K-12 BW25113	47214.9	0.97439	1	1	1
Wild type	Wild type	E.coli K-12 BW25113	49957.3	1.03099	1	1	1
Wild type	Wild type	E.coli K-12 BW25113	51074.2	1.05404	1	1	1
Wild type	Wild type	E.coli K-12 BW25113	48959.1	1.01039	1	1	1
Wild type	Wild type	E.coli K-12 BW25113	47559.4	0.981501	1	1	1
Wild type	Wild type	E.coli K-12 BW25113	48693.8	1.00491	1	1	1
Wild type	Wild type	E.coli K-12 BW25113	42156.6	0.87	1	1	1
Wild type	Wild type	E.coli K-12 BW25113	48968.2	1.01057	1	1	1
Wild type	Wild type	E.coli K-12 BW25113	44149.9	0.911138	1	1	1
Wild type	Wild type	E.coli K-12 BW25113	45597.4	0.94101	1	1	1
Wild type	Wild type	E.coli K-12 BW25113	50572.5	1.04368	1	1	1
Wild type	Wild type	E.coli K-12 BW25113	47317.8	0.976514	1	1	1
Wild type	Wild type	E.coli K-12 BW25113	49001.6	1.01126	1	1	1
Wild type	Wild type	E.coli K-12 BW25113	50500.2	1.04219	1	1	1
Wild type	Wild type	E.coli K-12 BW25113	50368.7	1.03948	1	1	1
Wild type	Wild type	E.coli K-12 BW25113	49015.2	1.01154	1	1	1
Wild type	Wild type	E.coli K-12 BW25113	46506.3	0.959766	1	1	1
Wild type	Wild type	E.coli K-12 BW25113	48614.8	1.00328	1	1	1
Wild type	Wild type	E.coli K-12 BW25113	48564	1.00223	1	1	1
Wild type	Wild type	E.coli K-12 BW25113	48876.6	1.00868	1	1	1
Wild type	Wild type	E.coli K-12 BW25113	51338.6	1.05949	1	1	1
Wild type	Wild type	E.coli K-12 BW25113	48017.2	0.990948	1	1	1
Wild type	Wild type	E.coli K-12 BW25113	51719.6	1.06735	1	1	1
Wild type	Wild type	E.coli K-12 BW25113	49217.7	1.01572	1	1	1
Wild type	Wild type	E.coli K-12 BW25113	52211.7	1.07751	1	1	1
Wild type	Wild type	E.coli K-12 BW25113	51914.2	1.07137	1	1	1
Wild type	Wild type	E.coli K-12 BW25113	52008.9	1.07333	1	1	1
Wild type	Wild type	E.coli K-12 BW25113	49146.2	1.01425	1	1	1
Wild type	Wild type	E.coli K-12 BW25113	49630.1	1.02423	1	1	1
Wild type	Wild type	E.coli K-12 BW25113	47036.6	0.970709	1	1	1
Wild type	Wild type	E.coli K-12 BW25113	47495.4	0.980179	1	1	1
Wild type	Wild type	E.coli K-12 BW25113	47851.1	0.987519	1	1	1
Wild type	Wild type	E.coli K-12 BW25113	47594.8	0.982231	1	1	1
Wild type	Wild type	E.coli K-12 BW25113	47586	0.982049	1	1	1
Wild type	Wild type	E.coli K-12 BW25113	49232.8	1.01604	1	1	1
Wild type	Wild type	E.coli K-12 BW25113	50144.1	1.03484	1	1	1
Wild type	Wild type	E.coli K-12 BW25113	48673.2	1.00449	1	1	1
Wild type	Wild type	E.coli K-12 BW25113	47491.3	0.980095	1	1	1
Wild type	Wild type	E.coli K-12 BW25113	50881.9	1.05007	1	1	1
Wild type	Wild type	E.coli K-12 BW25113	46284.3	0.955185	1	1	1
Wild type	Wild type	E.coli K-12 BW25113	45399.4	0.936924	1	1	1
Wild type	Wild type	E.coli K-12 BW25113	47026.3	0.970499	1	1	1
Wild type	Wild type	E.coli K-12 BW25113	46868.2	0.967236	1	1	1
Wild type	Wild type	E.coli K-12 BW25113	48282	0.996412	1	1	1
Wild type	Wild type	E.coli K-12 BW25113	47684.2	0.984076	1	1	1
Wild type	Wild type	E.coli K-12 BW25113	47525.8	0.980807	1	1	1
Wild type	Wild type	E.coli K-12 BW25113	49335.4	1.01815	1	1	1
Wild type	Wild type	E.coli K-12 BW25113	50533.1	1.04287	1	1	1
Wild type	Wild type	E.coli K-12 BW25113	54448.8	1.12368	1	1	1
Wild type	Wild type	E.coli K-12 BW25113	52797.6	1.0896	1	1	1
Wild type	Wild type	E.coli K-12 BW25113	50478.6	1.04174	1	1	1
Wild type	Wild type	E.coli K-12 BW25113	48065.8	0.991951	1	1	1
Wild type	Wild type	E.coli K-12 BW25113	45753	0.94422	1	1	1
Wild type	Wild type	E.coli K-12 BW25113	48402.4	0.998898	1	1	1
Wild type	Wild type	E.coli K-12 BW25113	47124.6	0.972527	1	1	1
Wild type	Wild type	E.coli K-12 BW25113	49310.7	1.01764	1	1	1
Wild type	Wild type	E.coli K-12 BW25113	53753.7	1.10933	1	1	1
Wild type	Wild type	E.coli K-12 BW25113	50558.8	1.0434	1	1	1
Wild type	Wild type	E.coli K-12 BW25113	55161.6	1.13839	1	1	1
Wild type	Wild type	E.coli K-12 BW25113	53893.3	1.11222	1	1	1
Wild type	Wild type	E.coli K-12 BW25113	53411.7	1.10228	1	1	1
Wild type	Wild type	E.coli K-12 BW25113	52406.4	1.08153	1	1	1
Wild type	Wild type	E.coli K-12 BW25113	49734.2	1.02638	1	1	1
Wild type	Wild type	E.coli K-12 BW25113	49385.8	1.01919	1	1	1
Wild type	Wild type	E.coli K-12 BW25113	49882.1	1.02943	1	1	1
Wild type	Wild type	E.coli K-12 BW25113	47692.8	0.984253	1	1	1
Wild type	Wild type	E.coli K-12 BW25113	51956.6	1.07225	1	1	1
AMP	CAP18	CAP18_10	28037.8	0.743039	657	3.01489e-09	5.75305e-09
AMP	CAP18	CAP18_10	29576.1	0.783806	657	3.01489e-09	5.75305e-09
AMP	CAP18	CAP18_10	29248.5	0.775125	657	3.01489e-09	5.75305e-09
AMP	CAP18	CAP18_10	29742	0.788202	657	3.01489e-09	5.75305e-09
AMP	CAP18	CAP18_10	28421.5	0.753208	657	3.01489e-09	5.75305e-09
AMP	CAP18	CAP18_10	29775.4	0.789087	657	3.01489e-09	5.75305e-09
AMP	CAP18	CAP18_10	27889.7	0.713959	657	3.01489e-09	5.75305e-09
AMP	CAP18	CAP18_10	27126.8	0.694429	657	3.01489e-09	5.75305e-09
AMP	CAP18	CAP18_10	29811.9	0.763164	657	3.01489e-09	5.75305e-09
AMP	CAP18	CAP18_10	26971.2	0.690444	657	3.01489e-09	5.75305e-09
AMP	CAP18	CAP18_10	25345.4	0.648825	657	3.01489e-09	5.75305e-09
AMP	CAP18	CAP18_10	25972.2	0.664872	657	3.01489e-09	5.75305e-09
AMP	CAP18	CAP18_2	33798	0.895691	292	1.74975e-07	2.22083e-07
AMP	CAP18	CAP18_2	33248.4	0.881125	292	1.74975e-07	2.22083e-07
AMP	CAP18	CAP18_2	33265.1	0.881568	292	1.74975e-07	2.22083e-07
AMP	CAP18	CAP18_2	34531.2	0.915121	292	1.74975e-07	2.22083e-07
AMP	CAP18	CAP18_2	34039.1	0.902082	292	1.74975e-07	2.22083e-07
AMP	CAP18	CAP18_2	34999.5	0.927532	292	1.74975e-07	2.22083e-07
AMP	CAP18	CAP18_2	37071.7	0.949011	292	1.74975e-07	2.22083e-07
AMP	CAP18	CAP18_2	36035.4	0.922482	292	1.74975e-07	2.22083e-07
AMP	CAP18	CAP18_2	35804.4	0.916569	292	1.74975e-07	2.22083e-07
AMP	CAP18	CAP18_2	35552.5	0.91012	292	1.74975e-07	2.22083e-07
AMP	CAP18	CAP18_2	33939	0.868815	292	1.74975e-07	2.22083e-07
AMP	CAP18	CAP18_2	36427.1	0.93251	292	1.74975e-07	2.22083e-07
AMP	CAP18	CAP18_5	26281.3	0.696489	657	3.21527e-09	5.75305e-09
AMP	CAP18	CAP18_5	26822	0.710819	657	3.21527e-09	5.75305e-09
AMP	CAP18	CAP18_5	27105.2	0.718324	657	3.21527e-09	5.75305e-09
AMP	CAP18	CAP18_5	26109.4	0.691933	657	3.21527e-09	5.75305e-09
AMP	CAP18	CAP18_5	25927.3	0.687108	657	3.21527e-09	5.75305e-09
AMP	CAP18	CAP18_5	26949.2	0.71419	657	3.21527e-09	5.75305e-09
AMP	CAP18	CAP18_5	27246.6	0.697495	657	3.21527e-09	5.75305e-09
AMP	CAP18	CAP18_5	26923.6	0.689226	657	3.21527e-09	5.75305e-09
AMP	CAP18	CAP18_5	28834.6	0.738146	657	3.21527e-09	5.75305e-09
AMP	CAP18	CAP18_5	33624.4	0.860763	657	3.21527e-09	5.75305e-09
AMP	CAP18	CAP18_5	30942.9	0.792118	657	3.21527e-09	5.75305e-09
AMP	CAP18	CAP18_5	27059.6	0.692708	657	3.21527e-09	5.75305e-09
AMP	CAP18	CAP18_6	30299.2	0.802969	256	6.02773e-08	8.06413e-08
AMP	CAP18	CAP18_6	31579.9	0.836909	256	6.02773e-08	8.06413e-08
AMP	CAP18	CAP18_6	30709.9	0.813853	256	6.02773e-08	8.06413e-08
AMP	CAP18	CAP18_6	32833.9	0.870142	256	6.02773e-08	8.06413e-08
AMP	CAP18	CAP18_6	24236.4	0.642296	256	6.02773e-08	8.06413e-08
AMP	CAP18	CAP18_6	28828.2	0.763985	256	6.02773e-08	8.06413e-08
AMP	CAP18	CAP18_6	30503.8	0.780877	256	6.02773e-08	8.06413e-08
AMP	CAP18	CAP18_6	31299.6	0.80125	256	6.02773e-08	8.06413e-08
AMP	CAP18	CAP18_6	31240	0.799723	256	6.02773e-08	8.06413e-08
AMP	CAP18	CAP18_6	37180.4	0.951793	256	6.02773e-08	8.06413e-08
AMP	CAP18	CAP18_6	38203.3	0.97798	256	6.02773e-08	8.06413e-08
AMP	CAP18	CAP18_6	33886.3	0.867467	256	6.02773e-08	8.06413e-08
AMP	CAP18	CAP18_8	32417.2	0.8591	256	2.4145e-07	3.02576e-07
AMP	CAP18	CAP18_8	31632.2	0.838294	256	2.4145e-07	3.02576e-07
AMP	CAP18	CAP18_8	33097.9	0.877138	256	2.4145e-07	3.02576e-07
AMP	CAP18	CAP18_8	29457	0.780649	256	2.4145e-07	3.02576e-07
AMP	CAP18	CAP18_8	31226.8	0.82755	256	2.4145e-07	3.02576e-07
AMP	CAP18	CAP18_8	31830.5	0.843549	256	2.4145e-07	3.02576e-07
AMP	CAP18	CAP18_8	36480.1	0.933866	256	2.4145e-07	3.02576e-07
AMP	CAP18	CAP18_8	34150.5	0.874232	256	2.4145e-07	3.02576e-07
AMP	CAP18	CAP18_8	34832.8	0.891698	256	2.4145e-07	3.02576e-07
AMP	CAP18	CAP18_8	35814.2	0.916821	256	2.4145e-07	3.02576e-07
AMP	CAP18	CAP18_8	36185.2	0.926319	256	2.4145e-07	3.02576e-07
AMP	CAP18	CAP18_8	38717.7	0.991149	256	2.4145e-07	3.02576e-07
Antibiotic	CHL	CHL10	22212.3	0.428164	47	3.01489e-09	5.75305e-09
Antibiotic	CHL	CHL10	6459.75	0.124518	47	3.01489e-09	5.75305e-09
Antibiotic	CHL	CHL10	6981.3	0.134571	47	3.01489e-09	5.75305e-09
Antibiotic	CHL	CHL10	6577.95	0.126796	47	3.01489e-09	5.75305e-09
Antibiotic	CHL	CHL10	6696.3	0.129078	47	3.01489e-09	5.75305e-09
Antibiotic	CHL	CHL10	23285	0.44884	47	3.01489e-09	5.75305e-09
Antibiotic	CHL	CHL10	24561.3	0.50688	47	3.01489e-09	5.75305e-09
Antibiotic	CHL	CHL10	24275.8	0.500989	47	3.01489e-09	5.75305e-09
Antibiotic	CHL	CHL10	22201.7	0.458183	47	3.01489e-09	5.75305e-09
Antibiotic	CHL	CHL10	24887.2	0.513607	47	3.01489e-09	5.75305e-09
Antibiotic	CHL	CHL10	25218.3	0.520439	47	3.01489e-09	5.75305e-09
Antibiotic	CHL	CHL10	28984.5	0.598163	47	3.01489e-09	5.75305e-09
Antibiotic	CHL	CHL2	6462.15	0.124564	25	3.01489e-09	5.75305e-09
Antibiotic	CHL	CHL2	7589.85	0.146302	25	3.01489e-09	5.75305e-09
Antibiotic	CHL	CHL2	6418.35	0.12372	25	3.01489e-09	5.75305e-09
Antibiotic	CHL	CHL2	6420	0.123752	25	3.01489e-09	5.75305e-09
Antibiotic	CHL	CHL2	6746.25	0.130041	25	3.01489e-09	5.75305e-09
Antibiotic	CHL	CHL2	9654.45	0.186099	25	3.01489e-09	5.75305e-09
Antibiotic	CHL	CHL2	13021.4	0.268726	25	3.01489e-09	5.75305e-09
Antibiotic	CHL	CHL2	15104.1	0.311708	25	3.01489e-09	5.75305e-09
Antibiotic	CHL	CHL2	13323.5	0.274961	25	3.01489e-09	5.75305e-09
Antibiotic	CHL	CHL2	14150.1	0.29202	25	3.01489e-09	5.75305e-09
Antibiotic	CHL	CHL2	17006.8	0.350976	25	3.01489e-09	5.75305e-09
Antibiotic	CHL	CHL2	11953.8	0.246695	25	3.01489e-09	5.75305e-09
Antibiotic	CHL	CHL4	23033.2	0.443989	128	3.01489e-09	5.75305e-09
Antibiotic	CHL	CHL4	23470.7	0.45242	128	3.01489e-09	5.75305e-09
Antibiotic	CHL	CHL4	24837.8	0.478772	128	3.01489e-09	5.75305e-09
Antibiotic	CHL	CHL4	20929.8	0.403442	128	3.01489e-09	5.75305e-09
Antibiotic	CHL	CHL4	18247.2	0.351733	128	3.01489e-09	5.75305e-09
Antibiotic	CHL	CHL4	19940.4	0.384371	128	3.01489e-09	5.75305e-09
Antibiotic	CHL	CHL4	28434.9	0.586821	128	3.01489e-09	5.75305e-09
Antibiotic	CHL	CHL4	29058.8	0.599695	128	3.01489e-09	5.75305e-09
Antibiotic	CHL	CHL4	30539.1	0.630246	128	3.01489e-09	5.75305e-09
Antibiotic	CHL	CHL4	28530.3	0.58879	128	3.01489e-09	5.75305e-09
Antibiotic	CHL	CHL4	29576	0.610369	128	3.01489e-09	5.75305e-09
Antibiotic	CHL	CHL4	28831.8	0.595012	128	3.01489e-09	5.75305e-09
Antibiotic	CHL	CHL6	18684.6	0.360164	47	3.01489e-09	5.75305e-09
Antibiotic	CHL	CHL6	20760.9	0.400187	47	3.01489e-09	5.75305e-09
Antibiotic	CHL	CHL6	19312.5	0.372267	47	3.01489e-09	5.75305e-09
Antibiotic	CHL	CHL6	16670.2	0.321335	47	3.01489e-09	5.75305e-09
Antibiotic	CHL	CHL6	12967	0.249953	47	3.01489e-09	5.75305e-09
Antibiotic	CHL	CHL6	14553.9	0.280541	47	3.01489e-09	5.75305e-09
Antibiotic	CHL	CHL6	23368.2	0.482258	47	3.01489e-09	5.75305e-09
Antibiotic	CHL	CHL6	24600	0.507679	47	3.01489e-09	5.75305e-09
Antibiotic	CHL	CHL6	26112.2	0.538885	47	3.01489e-09	5.75305e-09
Antibiotic	CHL	CHL6	24346.5	0.502447	47	3.01489e-09	5.75305e-09
Antibiotic	CHL	CHL6	23360.2	0.482093	47	3.01489e-09	5.75305e-09
Antibiotic	CHL	CHL6	22330	0.460833	47	3.01489e-09	5.75305e-09
Antibiotic	CHL	CHL8	28059.6	0.540876	16	3.01489e-09	5.75305e-09
Antibiotic	CHL	CHL8	28719.6	0.553599	16	3.01489e-09	5.75305e-09
Antibiotic	CHL	CHL8	26940.5	0.519304	16	3.01489e-09	5.75305e-09
Antibiotic	CHL	CHL8	29020.7	0.559402	16	3.01489e-09	5.75305e-09
Antibiotic	CHL	CHL8	30461.8	0.587182	16	3.01489e-09	5.75305e-09
Antibiotic	CHL	CHL8	29636.7	0.571277	16	3.01489e-09	5.75305e-09
Antibiotic	CHL	CHL8	31988	0.660146	16	3.01489e-09	5.75305e-09
Antibiotic	CHL	CHL8	32403.8	0.668727	16	3.01489e-09	5.75305e-09
Antibiotic	CHL	CHL8	30355.2	0.626451	16	3.01489e-09	5.75305e-09
Antibiotic	CHL	CHL8	32917.3	0.679327	16	3.01489e-09	5.75305e-09
Antibiotic	CHL	CHL8	30860.5	0.63688	16	3.01489e-09	5.75305e-09
Antibiotic	CHL	CHL8	31851.6	0.657332	16	3.01489e-09	5.75305e-09
Antibiotic	CPR	CPR1	19427.7	0.374488	1349	3.01489e-09	5.75305e-09
Antibiotic	CPR	CPR1	20598.3	0.397053	1349	3.01489e-09	5.75305e-09
Antibiotic	CPR	CPR1	22062.6	0.425278	1349	3.01489e-09	5.75305e-09
Antibiotic	CPR	CPR1	23329.2	0.449693	1349	3.01489e-09	5.75305e-09
Antibiotic	CPR	CPR1	27301.2	0.526258	1349	3.01489e-09	5.75305e-09
Antibiotic	CPR	CPR1	25472.4	0.491006	1349	3.01489e-09	5.75305e-09
Antibiotic	CPR	CPR1	22725.3	0.46899	1349	3.01489e-09	5.75305e-09
Antibiotic	CPR	CPR1	20886.8	0.431047	1349	3.01489e-09	5.75305e-09
Antibiotic	CPR	CPR1	20905.3	0.431431	1349	3.01489e-09	5.75305e-09
Antibiotic	CPR	CPR1	19802.5	0.408672	1349	3.01489e-09	5.75305e-09
Antibiotic	CPR	CPR1	22751.4	0.469528	1349	3.01489e-09	5.75305e-09
Antibiotic	CPR	CPR1	19203	0.396299	1349	3.01489e-09	5.75305e-09
Antibiotic	CPR	CPR4	38961.9	0.751029	3778	4.24393e-09	6.15421e-09
Antibiotic	CPR	CPR4	37762.2	0.727904	3778	4.24393e-09	6.15421e-09
Antibiotic	CPR	CPR4	37365.8	0.720262	3778	4.24393e-09	6.15421e-09
Antibiotic	CPR	CPR4	42867.6	0.826315	3778	4.24393e-09	6.15421e-09
Antibiotic	CPR	CPR4	41855.2	0.806801	3778	4.24393e-09	6.15421e-09
Antibiotic	CPR	CPR4	42048.6	0.810528	3778	4.24393e-09	6.15421e-09
Antibiotic	CPR	CPR4	39048.3	0.805853	3778	4.24393e-09	6.15421e-09
Antibiotic	CPR	CPR4	41224.7	0.850767	3778	4.24393e-09	6.15421e-09
Antibiotic	CPR	CPR4	40120.5	0.827981	3778	4.24393e-09	6.15421e-09
Antibiotic	CPR	CPR4	39857.7	0.822557	3778	4.24393e-09	6.15421e-09
Antibiotic	CPR	CPR4	40153.3	0.828658	3778	4.24393e-09	6.15421e-09
Antibiotic	CPR	CPR4	39283.7	0.81071	3778	4.24393e-09	6.15421e-09
Antibiotic	CPR	CPR5	15327.6	0.295455	482	3.01489e-09	5.75305e-09
Antibiotic	CPR	CPR5	12818	0.247079	482	3.01489e-09	5.75305e-09
Antibiotic	CPR	CPR5	13234	0.255099	482	3.01489e-09	5.75305e-09
Antibiotic	CPR	CPR5	16259.9	0.313425	482	3.01489e-09	5.75305e-09
Antibiotic	CPR	CPR5	15812.7	0.304805	482	3.01489e-09	5.75305e-09
Antibiotic	CPR	CPR5	14363.9	0.276877	482	3.01489e-09	5.75305e-09
Antibiotic	CPR	CPR5	15471.8	0.319296	482	3.01489e-09	5.75305e-09
Antibiotic	CPR	CPR5	15151.4	0.312684	482	3.01489e-09	5.75305e-09
Antibiotic	CPR	CPR5	15965.9	0.329493	482	3.01489e-09	5.75305e-09
Antibiotic	CPR	CPR5	15390.1	0.317612	482	3.01489e-09	5.75305e-09
Antibiotic	CPR	CPR5	14296.5	0.295042	482	3.01489e-09	5.75305e-09
Antibiotic	CPR	CPR5	27708.3	0.571826	482	3.01489e-09	5.75305e-09
Antibiotic	CPR	CPR7	11233.5	0.216537	10579	3.01489e-09	5.75305e-09
Antibiotic	CPR	CPR7	12685.2	0.24452	10579	3.01489e-09	5.75305e-09
Antibiotic	CPR	CPR7	14409.1	0.277751	10579	3.01489e-09	5.75305e-09
Antibiotic	CPR	CPR7	11696.7	0.225465	10579	3.01489e-09	5.75305e-09
Antibiotic	CPR	CPR7	12899.7	0.248654	10579	3.01489e-09	5.75305e-09
Antibiotic	CPR	CPR7	12579	0.242473	10579	3.01489e-09	5.75305e-09
Antibiotic	CPR	CPR7	13446.5	0.277499	10579	3.01489e-09	5.75305e-09
Antibiotic	CPR	CPR7	12168.6	0.251128	10579	3.01489e-09	5.75305e-09
Antibiotic	CPR	CPR7	11751.9	0.242528	10579	3.01489e-09	5.75305e-09
Antibiotic	CPR	CPR7	13496.4	0.27853	10579	3.01489e-09	5.75305e-09
Antibiotic	CPR	CPR7	12392.5	0.255749	10579	3.01489e-09	5.75305e-09
Antibiotic	CPR	CPR7	12780.8	0.263761	10579	3.01489e-09	5.75305e-09
Antibiotic	CPR	CPR9	18216.2	0.351134	482	3.01489e-09	5.75305e-09
Antibiotic	CPR	CPR9	16100.1	0.310345	482	3.01489e-09	5.75305e-09
Antibiotic	CPR	CPR9	19176	0.369636	482	3.01489e-09	5.75305e-09
Antibiotic	CPR	CPR9	21328.5	0.411128	482	3.01489e-09	5.75305e-09
Antibiotic	CPR	CPR9	19611.5	0.37803	482	3.01489e-09	5.75305e-09
Antibiotic	CPR	CPR9	21589.7	0.416162	482	3.01489e-09	5.75305e-09
Antibiotic	CPR	CPR9	19164.6	0.395506	482	3.01489e-09	5.75305e-09
Antibiotic	CPR	CPR9	18150	0.374568	482	3.01489e-09	5.75305e-09
Antibiotic	CPR	CPR9	17478.3	0.360706	482	3.01489e-09	5.75305e-09
Antibiotic	CPR	CPR9	16735.7	0.345379	482	3.01489e-09	5.75305e-09
Antibiotic	CPR	CPR9	18922.3	0.390507	482	3.01489e-09	5.75305e-09
Antibiotic	CPR	CPR9	18583.8	0.38352	482	3.01489e-09	5.75305e-09
Antibiotic	DOX	DOX1	29792.8	0.776659	256	3.3921e-09	5.75305e-09
Antibiotic	DOX	DOX1	27951.8	0.728664	256	3.3921e-09	5.75305e-09
Antibiotic	DOX	DOX1	26909.7	0.7015	256	3.3921e-09	5.75305e-09
Antibiotic	DOX	DOX1	30524.7	0.795738	256	3.3921e-09	5.75305e-09
Antibiotic	DOX	DOX1	32433.5	0.845496	256	3.3921e-09	5.75305e-09
Antibiotic	DOX	DOX1	33031.3	0.861083	256	3.3921e-09	5.75305e-09
Antibiotic	DOX	DOX1	27990.5	0.746878	256	3.3921e-09	5.75305e-09
Antibiotic	DOX	DOX1	25439.8	0.67882	256	3.3921e-09	5.75305e-09
Antibiotic	DOX	DOX1	26775.9	0.71447	256	3.3921e-09	5.75305e-09
Antibiotic	DOX	DOX1	27941.4	0.745569	256	3.3921e-09	5.75305e-09
Antibiotic	DOX	DOX1	27840.5	0.742876	256	3.3921e-09	5.75305e-09
Antibiotic	DOX	DOX1	27812.1	0.742119	256	3.3921e-09	5.75305e-09
Antibiotic	DOX	DOX10	22731.5	0.592578	64	3.01489e-09	5.75305e-09
Antibiotic	DOX	DOX10	22140.2	0.577164	64	3.01489e-09	5.75305e-09
Antibiotic	DOX	DOX10	23337.8	0.608384	64	3.01489e-09	5.75305e-09
Antibiotic	DOX	DOX10	24341.8	0.634559	64	3.01489e-09	5.75305e-09
Antibiotic	DOX	DOX10	24922.8	0.649704	64	3.01489e-09	5.75305e-09
Antibiotic	DOX	DOX10	24777.8	0.645923	64	3.01489e-09	5.75305e-09
Antibiotic	DOX	DOX10	23646.5	0.630966	64	3.01489e-09	5.75305e-09
Antibiotic	DOX	DOX10	23926.8	0.638446	64	3.01489e-09	5.75305e-09
Antibiotic	DOX	DOX10	23570.8	0.628948	64	3.01489e-09	5.75305e-09
Antibiotic	DOX	DOX10	24211	0.646031	64	3.01489e-09	5.75305e-09
Antibiotic	DOX	DOX10	23522.1	0.627648	64	3.01489e-09	5.75305e-09
Antibiotic	DOX	DOX10	24186.3	0.645371	64	3.01489e-09	5.75305e-09
Antibiotic	DOX	DOX2	29207.4	0.761398	128	3.57839e-09	5.90435e-09
Antibiotic	DOX	DOX2	27980.8	0.729423	128	3.57839e-09	5.90435e-09
Antibiotic	DOX	DOX2	29701.2	0.77427	128	3.57839e-09	5.90435e-09
Antibiotic	DOX	DOX2	30504.8	0.795218	128	3.57839e-09	5.90435e-09
Antibiotic	DOX	DOX2	32810.2	0.855319	128	3.57839e-09	5.90435e-09
Antibiotic	DOX	DOX2	31884.6	0.831189	128	3.57839e-09	5.90435e-09
Antibiotic	DOX	DOX2	29059.3	0.7754	128	3.57839e-09	5.90435e-09
Antibiotic	DOX	DOX2	28886.8	0.770797	128	3.57839e-09	5.90435e-09
Antibiotic	DOX	DOX2	28102.7	0.749872	128	3.57839e-09	5.90435e-09
Antibiotic	DOX	DOX2	30929.1	0.825291	128	3.57839e-09	5.90435e-09
Antibiotic	DOX	DOX2	29572.8	0.7891	128	3.57839e-09	5.90435e-09
Antibiotic	DOX	DOX2	29197	0.779074	128	3.57839e-09	5.90435e-09
Antibiotic	DOX	DOX6	29684	0.773821	128	3.89735e-09	6.12441e-09
Antibiotic	DOX	DOX6	29736.6	0.775193	128	3.89735e-09	6.12441e-09
Antibiotic	DOX	DOX6	30971.1	0.807375	128	3.89735e-09	6.12441e-09
Antibiotic	DOX	DOX6	32191	0.839177	128	3.89735e-09	6.12441e-09
Antibiotic	DOX	DOX6	31672.3	0.825655	128	3.89735e-09	6.12441e-09
Antibiotic	DOX	DOX6	31846.2	0.830187	128	3.89735e-09	6.12441e-09
Antibiotic	DOX	DOX6	30616	0.816938	128	3.89735e-09	6.12441e-09
Antibiotic	DOX	DOX6	29507	0.787343	128	3.89735e-09	6.12441e-09
Antibiotic	DOX	DOX6	28273.8	0.754439	128	3.89735e-09	6.12441e-09
Antibiotic	DOX	DOX6	30964.5	0.826236	128	3.89735e-09	6.12441e-09
Antibiotic	DOX	DOX6	27551.7	0.735171	128	3.89735e-09	6.12441e-09
Antibiotic	DOX	DOX6	28854.8	0.76994	128	3.89735e-09	6.12441e-09
Antibiotic	DOX	DOX7	30254.2	0.788688	256	1.54562e-07	2.01338e-07
Antibiotic	DOX	DOX7	32357.1	0.843506	256	1.54562e-07	2.01338e-07
Antibiotic	DOX	DOX7	32598.3	0.849794	256	1.54562e-07	2.01338e-07
Antibiotic	DOX	DOX7	30001	0.782087	256	1.54562e-07	2.01338e-07
Antibiotic	DOX	DOX7	31361.4	0.817549	256	1.54562e-07	2.01338e-07
Antibiotic	DOX	DOX7	32136.5	0.837754	256	1.54562e-07	2.01338e-07
Antibiotic	DOX	DOX7	35842.2	0.956389	256	1.54562e-07	2.01338e-07
Antibiotic	DOX	DOX7	34333.3	0.916128	256	1.54562e-07	2.01338e-07
Antibiotic	DOX	DOX7	36806.1	0.982109	256	1.54562e-07	2.01338e-07
Antibiotic	DOX	DOX7	33622.8	0.897168	256	1.54562e-07	2.01338e-07
Antibiotic	DOX	DOX7	31962.3	0.85286	256	1.54562e-07	2.01338e-07
Antibiotic	DOX	DOX7	30480.9	0.813332	256	1.54562e-07	2.01338e-07
Antibiotic	ERY	ERY10	9502.05	0.183161	59	3.01489e-09	5.75305e-09
Antibiotic	ERY	ERY10	8806.05	0.169745	59	3.01489e-09	5.75305e-09
Antibiotic	ERY	ERY10	10247	0.19752	59	3.01489e-09	5.75305e-09
Antibiotic	ERY	ERY10	9312.15	0.179501	59	3.01489e-09	5.75305e-09
Antibiotic	ERY	ERY10	7736.4	0.149127	59	3.01489e-09	5.75305e-09
Antibiotic	ERY	ERY10	9143.7	0.176254	59	3.01489e-09	5.75305e-09
Antibiotic	ERY	ERY10	19077.8	0.393714	59	3.01489e-09	5.75305e-09
Antibiotic	ERY	ERY10	17783.7	0.367008	59	3.01489e-09	5.75305e-09
Antibiotic	ERY	ERY10	18661.7	0.385127	59	3.01489e-09	5.75305e-09
Antibiotic	ERY	ERY10	15785.4	0.325769	59	3.01489e-09	5.75305e-09
Antibiotic	ERY	ERY10	18001.8	0.371509	59	3.01489e-09	5.75305e-09
Antibiotic	ERY	ERY10	18463	0.381028	59	3.01489e-09	5.75305e-09
Antibiotic	ERY	ERY6	11642.5	0.224422	105	3.01489e-09	5.75305e-09
Antibiotic	ERY	ERY6	7088.25	0.136633	105	3.01489e-09	5.75305e-09
Antibiotic	ERY	ERY6	9138	0.176144	105	3.01489e-09	5.75305e-09
Antibiotic	ERY	ERY6	9712.35	0.187215	105	3.01489e-09	5.75305e-09
Antibiotic	ERY	ERY6	10864	0.209415	105	3.01489e-09	5.75305e-09
Antibiotic	ERY	ERY6	25996.5	0.501108	105	3.01489e-09	5.75305e-09
Antibiotic	ERY	ERY6	22682	0.468095	105	3.01489e-09	5.75305e-09
Antibiotic	ERY	ERY6	24344	0.502394	105	3.01489e-09	5.75305e-09
Antibiotic	ERY	ERY6	24334.7	0.502203	105	3.01489e-09	5.75305e-09
Antibiotic	ERY	ERY6	22197	0.458087	105	3.01489e-09	5.75305e-09
Antibiotic	ERY	ERY6	15547	0.32085	105	3.01489e-09	5.75305e-09
Antibiotic	ERY	ERY6	19748.1	0.407548	105	3.01489e-09	5.75305e-09
Antibiotic	ERY	ERY7	6289.05	0.121228	61	3.01489e-09	5.75305e-09
Antibiotic	ERY	ERY7	6757.8	0.130263	61	3.01489e-09	5.75305e-09
Antibiotic	ERY	ERY7	6357.75	0.122552	61	3.01489e-09	5.75305e-09
Antibiotic	ERY	ERY7	6492.15	0.125143	61	3.01489e-09	5.75305e-09
Antibiotic	ERY	ERY7	6526.8	0.12581	61	3.01489e-09	5.75305e-09
Antibiotic	ERY	ERY7	6345.6	0.122318	61	3.01489e-09	5.75305e-09
Antibiotic	ERY	ERY7	9605.7	0.198236	61	3.01489e-09	5.75305e-09
Antibiotic	ERY	ERY7	9246	0.190813	61	3.01489e-09	5.75305e-09
Antibiotic	ERY	ERY7	9337.35	0.192698	61	3.01489e-09	5.75305e-09
Antibiotic	ERY	ERY7	9952.65	0.205396	61	3.01489e-09	5.75305e-09
Antibiotic	ERY	ERY7	9990.75	0.206183	61	3.01489e-09	5.75305e-09
Antibiotic	ERY	ERY7	8194.35	0.16911	61	3.01489e-09	5.75305e-09
Antibiotic	ERY	ERY8	6573.75	0.126716	198	3.01489e-09	5.75305e-09
Antibiotic	ERY	ERY8	6236.4	0.120213	198	3.01489e-09	5.75305e-09
Antibiotic	ERY	ERY8	6242.7	0.120334	198	3.01489e-09	5.75305e-09
Antibiotic	ERY	ERY8	6331.05	0.122037	198	3.01489e-09	5.75305e-09
Antibiotic	ERY	ERY8	6246.45	0.120406	198	3.01489e-09	5.75305e-09
Antibiotic	ERY	ERY8	6360.45	0.122604	198	3.01489e-09	5.75305e-09
Antibiotic	ERY	ERY8	6923.25	0.142877	198	3.01489e-09	5.75305e-09
Antibiotic	ERY	ERY8	6611.7	0.136448	198	3.01489e-09	5.75305e-09
Antibiotic	ERY	ERY8	6700.05	0.138271	198	3.01489e-09	5.75305e-09
Antibiotic	ERY	ERY8	6650.7	0.137253	198	3.01489e-09	5.75305e-09
Antibiotic	ERY	ERY8	6722.4	0.138732	198	3.01489e-09	5.75305e-09
Antibiotic	ERY	ERY8	6780	0.139921	198	3.01489e-09	5.75305e-09
Antibiotic	ERY	ERY9	24729.6	0.476687	59	3.35599e-09	5.75305e-09
Antibiotic	ERY	ERY9	28904.2	0.557158	59	3.35599e-09	5.75305e-09
Antibiotic	ERY	ERY9	39962.2	0.770312	59	3.35599e-09	5.75305e-09
Antibiotic	ERY	ERY9	29316.6	0.565106	59	3.35599e-09	5.75305e-09
Antibiotic	ERY	ERY9	25747	0.4963	59	3.35599e-09	5.75305e-09
Antibiotic	ERY	ERY9	18562.2	0.357805	59	3.35599e-09	5.75305e-09
Antibiotic	ERY	ERY9	38484.3	0.794214	59	3.35599e-09	5.75305e-09
Antibiotic	ERY	ERY9	39927	0.823987	59	3.35599e-09	5.75305e-09
Antibiotic	ERY	ERY9	36371.7	0.750615	59	3.35599e-09	5.75305e-09
Antibiotic	ERY	ERY9	38803.3	0.800798	59	3.35599e-09	5.75305e-09
Antibiotic	ERY	ERY9	39390.4	0.812914	59	3.35599e-09	5.75305e-09
Antibiotic	ERY	ERY9	39664.9	0.818579	59	3.35599e-09	5.75305e-09
Antibiotic	FOX	FOX1	24416.1	0.636495	34	3.18099e-09	5.75305e-09
Antibiotic	FOX	FOX1	29601	0.771658	34	3.18099e-09	5.75305e-09
Antibiotic	FOX	FOX1	28783.5	0.750347	34	3.18099e-09	5.75305e-09
Antibiotic	FOX	FOX1	24555.9	0.640139	34	3.18099e-09	5.75305e-09
Antibiotic	FOX	FOX1	5439.45	0.141799	34	3.18099e-09	5.75305e-09
Antibiotic	FOX	FOX1	25763.5	0.671621	34	3.18099e-09	5.75305e-09
Antibiotic	FOX	FOX1	28561	0.762104	34	3.18099e-09	5.75305e-09
Antibiotic	FOX	FOX1	26863.8	0.716815	34	3.18099e-09	5.75305e-09
Antibiotic	FOX	FOX1	27740.7	0.740214	34	3.18099e-09	5.75305e-09
Antibiotic	FOX	FOX1	26426.5	0.705148	34	3.18099e-09	5.75305e-09
Antibiotic	FOX	FOX1	27680	0.738593	34	3.18099e-09	5.75305e-09
Antibiotic	FOX	FOX1	30827.1	0.822569	34	3.18099e-09	5.75305e-09
Antibiotic	FOX	FOX10	25874.4	0.674511	34	3.01489e-09	5.75305e-09
Antibiotic	FOX	FOX10	26470.7	0.690054	34	3.01489e-09	5.75305e-09
Antibiotic	FOX	FOX10	27004.7	0.703975	34	3.01489e-09	5.75305e-09
Antibiotic	FOX	FOX10	25912	0.675492	34	3.01489e-09	5.75305e-09
Antibiotic	FOX	FOX10	5333.55	0.139038	34	3.01489e-09	5.75305e-09
Antibiotic	FOX	FOX10	28871.7	0.752646	34	3.01489e-09	5.75305e-09
Antibiotic	FOX	FOX10	23907	0.637918	34	3.01489e-09	5.75305e-09
Antibiotic	FOX	FOX10	25228.3	0.673176	34	3.01489e-09	5.75305e-09
Antibiotic	FOX	FOX10	24957.3	0.665944	34	3.01489e-09	5.75305e-09
Antibiotic	FOX	FOX10	26876.8	0.717164	34	3.01489e-09	5.75305e-09
Antibiotic	FOX	FOX10	27039.8	0.72151	34	3.01489e-09	5.75305e-09
Antibiotic	FOX	FOX10	28240.8	0.753558	34	3.01489e-09	5.75305e-09
Antibiotic	FOX	FOX4	36000.2	0.938475	34	4.9427e-07	6.04108e-07
Antibiotic	FOX	FOX4	5266.5	0.137291	34	4.9427e-07	6.04108e-07
Antibiotic	FOX	FOX4	35499.2	0.925415	34	4.9427e-07	6.04108e-07
Antibiotic	FOX	FOX4	35802.2	0.933314	34	4.9427e-07	6.04108e-07
Antibiotic	FOX	FOX4	35953.1	0.937248	34	4.9427e-07	6.04108e-07
Antibiotic	FOX	FOX4	36014.7	0.938855	34	4.9427e-07	6.04108e-07
Antibiotic	FOX	FOX4	32338	0.862886	34	4.9427e-07	6.04108e-07
Antibiotic	FOX	FOX4	33947.4	0.905829	34	4.9427e-07	6.04108e-07
Antibiotic	FOX	FOX4	34803	0.928659	34	4.9427e-07	6.04108e-07
Antibiotic	FOX	FOX4	33585.2	0.896163	34	4.9427e-07	6.04108e-07
Antibiotic	FOX	FOX4	32708.7	0.872777	34	4.9427e-07	6.04108e-07
Antibiotic	FOX	FOX4	35876.6	0.957305	34	4.9427e-07	6.04108e-07
Antibiotic	FOX	FOX5	27172.5	0.70835	34	3.04742e-09	5.75305e-09
Antibiotic	FOX	FOX5	26989.2	0.703572	34	3.04742e-09	5.75305e-09
Antibiotic	FOX	FOX5	30837.9	0.803902	34	3.04742e-09	5.75305e-09
Antibiotic	FOX	FOX5	25794.6	0.67243	34	3.04742e-09	5.75305e-09
Antibiotic	FOX	FOX5	23088.3	0.601881	34	3.04742e-09	5.75305e-09
Antibiotic	FOX	FOX5	23534.2	0.613506	34	3.04742e-09	5.75305e-09
Antibiotic	FOX	FOX5	25525.3	0.681101	34	3.04742e-09	5.75305e-09
Antibiotic	FOX	FOX5	26919.6	0.718304	34	3.04742e-09	5.75305e-09
Antibiotic	FOX	FOX5	29193.6	0.778982	34	3.04742e-09	5.75305e-09
Antibiotic	FOX	FOX5	25096.7	0.669662	34	3.04742e-09	5.75305e-09
Antibiotic	FOX	FOX5	26297.4	0.701702	34	3.04742e-09	5.75305e-09
Antibiotic	FOX	FOX5	25455.5	0.679236	34	3.04742e-09	5.75305e-09
Antibiotic	FOX	FOX7	27907.8	0.727519	19	3.18099e-09	5.75305e-09
Antibiotic	FOX	FOX7	26777.1	0.698043	19	3.18099e-09	5.75305e-09
Antibiotic	FOX	FOX7	27744.3	0.723256	19	3.18099e-09	5.75305e-09
Antibiotic	FOX	FOX7	28970.4	0.755219	19	3.18099e-09	5.75305e-09
Antibiotic	FOX	FOX7	29378.8	0.765867	19	3.18099e-09	5.75305e-09
Antibiotic	FOX	FOX7	28839.2	0.751798	19	3.18099e-09	5.75305e-09
Antibiotic	FOX	FOX7	29630.7	0.790645	19	3.18099e-09	5.75305e-09
Antibiotic	FOX	FOX7	28002.9	0.74721	19	3.18099e-09	5.75305e-09
Antibiotic	FOX	FOX7	26556.3	0.70861	19	3.18099e-09	5.75305e-09
Antibiotic	FOX	FOX7	28251.2	0.753834	19	3.18099e-09	5.75305e-09
Antibiotic	FOX	FOX7	30866.1	0.82361	19	3.18099e-09	5.75305e-09
Antibiotic	FOX	FOX7	29760.9	0.79412	19	3.18099e-09	5.75305e-09
AMP	HBD3	HBD3_10	34248.2	0.907623	9	2.33657e-06	2.72141e-06
AMP	HBD3	HBD3_10	34793.6	0.922076	9	2.33657e-06	2.72141e-06
AMP	HBD3	HBD3_10	33160.5	0.878797	9	2.33657e-06	2.72141e-06
AMP	HBD3	HBD3_10	34363	0.910663	9	2.33657e-06	2.72141e-06
AMP	HBD3	HBD3_10	34591.4	0.916717	9	2.33657e-06	2.72141e-06
AMP	HBD3	HBD3_10	35476.4	0.940171	9	2.33657e-06	2.72141e-06
AMP	HBD3	HBD3_10	35981.3	0.921098	9	2.33657e-06	2.72141e-06
AMP	HBD3	HBD3_10	34668.5	0.88749	9	2.33657e-06	2.72141e-06
AMP	HBD3	HBD3_10	39776.8	1.01826	9	2.33657e-06	2.72141e-06
AMP	HBD3	HBD3_10	35494.5	0.908636	9	2.33657e-06	2.72141e-06
AMP	HBD3	HBD3_10	34486.3	0.882828	9	2.33657e-06	2.72141e-06
AMP	HBD3	HBD3_10	34891.9	0.893209	9	2.33657e-06	2.72141e-06
AMP	HBD3	HBD3_3	34021.5	0.901615	9	0.000329989	0.000371237
AMP	HBD3	HBD3_3	33823.4	0.896365	9	0.000329989	0.000371237
AMP	HBD3	HBD3_3	34135.6	0.904638	9	0.000329989	0.000371237
AMP	HBD3	HBD3_3	34638.9	0.917977	9	0.000329989	0.000371237
AMP	HBD3	HBD3_3	34592.6	0.916749	9	0.000329989	0.000371237
AMP	HBD3	HBD3_3	34240.6	0.907421	9	0.000329989	0.000371237
AMP	HBD3	HBD3_3	38797.6	0.993193	9	0.000329989	0.000371237
AMP	HBD3	HBD3_3	37282.7	0.954412	9	0.000329989	0.000371237
AMP	HBD3	HBD3_3	37007.1	0.947358	9	0.000329989	0.000371237
AMP	HBD3	HBD3_3	42504.5	1.08809	9	0.000329989	0.000371237
AMP	HBD3	HBD3_3	37164.4	0.951385	9	0.000329989	0.000371237
AMP	HBD3	HBD3_3	37780.2	0.96715	9	0.000329989	0.000371237
AMP	HBD3	HBD3_6	38941.4	1.032	9	0.565042	0.570808
AMP	HBD3	HBD3_6	39246.7	1.04009	9	0.565042	0.570808
AMP	HBD3	HBD3_6	39600.9	1.04947	9	0.565042	0.570808
AMP	HBD3	HBD3_6	35554.5	0.942242	9	0.565042	0.570808
AMP	HBD3	HBD3_6	31292.7	0.829299	9	0.565042	0.570808
AMP	HBD3	HBD3_6	30992.3	0.821337	9	0.565042	0.570808
AMP	HBD3	HBD3_6	37560	0.961511	9	0.565042	0.570808
AMP	HBD3	HBD3_6	41468.3	1.06156	9	0.565042	0.570808
AMP	HBD3	HBD3_6	37055.6	0.9486	9	0.565042	0.570808
AMP	HBD3	HBD3_6	47944.7	1.22735	9	0.565042	0.570808
AMP	HBD3	HBD3_6	49607.8	1.26993	9	0.565042	0.570808
AMP	HBD3	HBD3_6	48094	1.23118	9	0.565042	0.570808
AMP	HBD3	HBD3_8	34005.6	0.901194	9	1.17772e-06	1.38803e-06
AMP	HBD3	HBD3_8	33326.2	0.883189	9	1.17772e-06	1.38803e-06
AMP	HBD3	HBD3_8	34297.8	0.908938	9	1.17772e-06	1.38803e-06
AMP	HBD3	HBD3_8	33763.1	0.894766	9	1.17772e-06	1.38803e-06
AMP	HBD3	HBD3_8	34440.6	0.91272	9	1.17772e-06	1.38803e-06
AMP	HBD3	HBD3_8	33539.5	0.888841	9	1.17772e-06	1.38803e-06
AMP	HBD3	HBD3_8	32676.8	0.836505	9	1.17772e-06	1.38803e-06
AMP	HBD3	HBD3_8	32336.8	0.827802	9	1.17772e-06	1.38803e-06
AMP	HBD3	HBD3_8	34005	0.870506	9	1.17772e-06	1.38803e-06
AMP	HBD3	HBD3_8	35939.4	0.920024	9	1.17772e-06	1.38803e-06
AMP	HBD3	HBD3_8	32497	0.831902	9	1.17772e-06	1.38803e-06
AMP	HBD3	HBD3_8	40245.3	1.03025	9	1.17772e-06	1.38803e-06
Antibiotic	KAN	KAN10	6091.95	0.117428	93	3.01489e-09	5.75305e-09
Antibiotic	KAN	KAN10	6120.45	0.117978	93	3.01489e-09	5.75305e-09
Antibiotic	KAN	KAN10	6079.95	0.117197	93	3.01489e-09	5.75305e-09
Antibiotic	KAN	KAN10	6466.95	0.124657	93	3.01489e-09	5.75305e-09
Antibiotic	KAN	KAN10	6128.7	0.118137	93	3.01489e-09	5.75305e-09
Antibiotic	KAN	KAN10	6252.75	0.120528	93	3.01489e-09	5.75305e-09
Antibiotic	KAN	KAN10	6232.95	0.128632	93	3.01489e-09	5.75305e-09
Antibiotic	KAN	KAN10	6355.65	0.131164	93	3.01489e-09	5.75305e-09
Antibiotic	KAN	KAN10	6358.65	0.131226	93	3.01489e-09	5.75305e-09
Antibiotic	KAN	KAN10	6364.05	0.131337	93	3.01489e-09	5.75305e-09
Antibiotic	KAN	KAN10	6445.2	0.133012	93	3.01489e-09	5.75305e-09
Antibiotic	KAN	KAN10	6503.25	0.13421	93	3.01489e-09	5.75305e-09
Antibiotic	KAN	KAN3	9003	0.173542	177	3.01489e-09	5.75305e-09
Antibiotic	KAN	KAN3	7446.9	0.143546	177	3.01489e-09	5.75305e-09
Antibiotic	KAN	KAN3	9023.4	0.173935	177	3.01489e-09	5.75305e-09
Antibiotic	KAN	KAN3	13606.8	0.262284	177	3.01489e-09	5.75305e-09
Antibiotic	KAN	KAN3	12573.6	0.242369	177	3.01489e-09	5.75305e-09
Antibiotic	KAN	KAN3	11780.9	0.227087	177	3.01489e-09	5.75305e-09
Antibiotic	KAN	KAN3	11162	0.230353	177	3.01489e-09	5.75305e-09
Antibiotic	KAN	KAN3	11749.4	0.242475	177	3.01489e-09	5.75305e-09
Antibiotic	KAN	KAN3	11700.5	0.241466	177	3.01489e-09	5.75305e-09
Antibiotic	KAN	KAN3	10641.5	0.219611	177	3.01489e-09	5.75305e-09
Antibiotic	KAN	KAN3	11632	0.240055	177	3.01489e-09	5.75305e-09
Antibiotic	KAN	KAN3	11069.9	0.228452	177	3.01489e-09	5.75305e-09
Antibiotic	KAN	KAN4	6762.45	0.130353	177	3.01489e-09	5.75305e-09
Antibiotic	KAN	KAN4	6356.7	0.122532	177	3.01489e-09	5.75305e-09
Antibiotic	KAN	KAN4	6346.05	0.122326	177	3.01489e-09	5.75305e-09
Antibiotic	KAN	KAN4	6111.6	0.117807	177	3.01489e-09	5.75305e-09
Antibiotic	KAN	KAN4	6250.35	0.120482	177	3.01489e-09	5.75305e-09
Antibiotic	KAN	KAN4	6258.15	0.120632	177	3.01489e-09	5.75305e-09
Antibiotic	KAN	KAN4	17502.5	0.361204	177	3.01489e-09	5.75305e-09
Antibiotic	KAN	KAN4	17352.9	0.358118	177	3.01489e-09	5.75305e-09
Antibiotic	KAN	KAN4	19179.3	0.39581	177	3.01489e-09	5.75305e-09
Antibiotic	KAN	KAN4	16576.7	0.342098	177	3.01489e-09	5.75305e-09
Antibiotic	KAN	KAN4	17260.5	0.356211	177	3.01489e-09	5.75305e-09
Antibiotic	KAN	KAN4	17797.2	0.367287	177	3.01489e-09	5.75305e-09
Antibiotic	KAN	KAN6	9160.2	0.176572	256	3.01489e-09	5.75305e-09
Antibiotic	KAN	KAN6	11127.1	0.214487	256	3.01489e-09	5.75305e-09
Antibiotic	KAN	KAN6	9104.25	0.175493	256	3.01489e-09	5.75305e-09
Antibiotic	KAN	KAN6	6788.1	0.130847	256	3.01489e-09	5.75305e-09
Antibiotic	KAN	KAN6	10080.1	0.194305	256	3.01489e-09	5.75305e-09
Antibiotic	KAN	KAN6	11007.8	0.212185	256	3.01489e-09	5.75305e-09
Antibiotic	KAN	KAN6	11292.5	0.233046	256	3.01489e-09	5.75305e-09
Antibiotic	KAN	KAN6	9873.45	0.203762	256	3.01489e-09	5.75305e-09
Antibiotic	KAN	KAN6	8621.85	0.177932	256	3.01489e-09	5.75305e-09
Antibiotic	KAN	KAN6	9514.05	0.196345	256	3.01489e-09	5.75305e-09
Antibiotic	KAN	KAN6	10187.1	0.210235	256	3.01489e-09	5.75305e-09
Antibiotic	KAN	KAN6	10209.5	0.210696	256	3.01489e-09	5.75305e-09
Antibiotic	KAN	KAN7	6125.1	0.118067	256	3.01489e-09	5.75305e-09
Antibiotic	KAN	KAN7	6205.05	0.119608	256	3.01489e-09	5.75305e-09
Antibiotic	KAN	KAN7	6134.25	0.118244	256	3.01489e-09	5.75305e-09
Antibiotic	KAN	KAN7	6146.1	0.118472	256	3.01489e-09	5.75305e-09
Antibiotic	KAN	KAN7	6201.75	0.119545	256	3.01489e-09	5.75305e-09
Antibiotic	KAN	KAN7	6119.55	0.11796	256	3.01489e-09	5.75305e-09
Antibiotic	KAN	KAN7	8858.55	0.182817	256	3.01489e-09	5.75305e-09
Antibiotic	KAN	KAN7	8938.5	0.184467	256	3.01489e-09	5.75305e-09
Antibiotic	KAN	KAN7	10213.8	0.210786	256	3.01489e-09	5.75305e-09
Antibiotic	KAN	KAN7	8593.65	0.17735	256	3.01489e-09	5.75305e-09
Antibiotic	KAN	KAN7	8472.15	0.174843	256	3.01489e-09	5.75305e-09
Antibiotic	KAN	KAN7	8332.95	0.17197	256	3.01489e-09	5.75305e-09
AMP	LL37	LL37_1	32189.6	0.853066	29	3.99796e-07	4.94747e-07
AMP	LL37	LL37_1	30675.1	0.812931	29	3.99796e-07	4.94747e-07
AMP	LL37	LL37_1	31067.7	0.823334	29	3.99796e-07	4.94747e-07
AMP	LL37	LL37_1	32395.1	0.858514	29	3.99796e-07	4.94747e-07
AMP	LL37	LL37_1	32887.4	0.87156	29	3.99796e-07	4.94747e-07
AMP	LL37	LL37_1	33241.7	0.880948	29	3.99796e-07	4.94747e-07
AMP	LL37	LL37_1	37515.5	0.960371	29	3.99796e-07	4.94747e-07
AMP	LL37	LL37_1	37962.7	0.97182	29	3.99796e-07	4.94747e-07
AMP	LL37	LL37_1	35577.6	0.910764	29	3.99796e-07	4.94747e-07
AMP	LL37	LL37_1	37659.6	0.964062	29	3.99796e-07	4.94747e-07
AMP	LL37	LL37_1	34432.6	0.881451	29	3.99796e-07	4.94747e-07
AMP	LL37	LL37_1	33989.4	0.870106	29	3.99796e-07	4.94747e-07
AMP	LL37	LL37_10	37999.3	1.00703	29	0.11095	0.114417
AMP	LL37	LL37_10	37086.8	0.98285	29	0.11095	0.114417
AMP	LL37	LL37_10	35878.6	0.95083	29	0.11095	0.114417
AMP	LL37	LL37_10	38598.9	1.02292	29	0.11095	0.114417
AMP	LL37	LL37_10	37981.6	1.00656	29	0.11095	0.114417
AMP	LL37	LL37_10	39771.3	1.05399	29	0.11095	0.114417
AMP	LL37	LL37_10	37203.9	0.952396	29	0.11095	0.114417
AMP	LL37	LL37_10	37788.4	0.96736	29	0.11095	0.114417
AMP	LL37	LL37_10	39052.7	0.999723	29	0.11095	0.114417
AMP	LL37	LL37_10	36837.2	0.943007	29	0.11095	0.114417
AMP	LL37	LL37_10	35399	0.90619	29	0.11095	0.114417
AMP	LL37	LL37_10	37591.5	0.962318	29	0.11095	0.114417
AMP	LL37	LL37_3	36242.2	0.960467	16	0.064646	0.0680846
AMP	LL37	LL37_3	36555.4	0.968767	16	0.064646	0.0680846
AMP	LL37	LL37_3	36761.9	0.97424	16	0.064646	0.0680846
AMP	LL37	LL37_3	37736.4	1.00006	16	0.064646	0.0680846
AMP	LL37	LL37_3	38281.9	1.01452	16	0.064646	0.0680846
AMP	LL37	LL37_3	37228	0.986591	16	0.064646	0.0680846
AMP	LL37	LL37_3	43193.9	1.10574	16	0.064646	0.0680846
AMP	LL37	LL37_3	42131.2	1.07853	16	0.064646	0.0680846
AMP	LL37	LL37_3	41151.3	1.05345	16	0.064646	0.0680846
AMP	LL37	LL37_3	49015.4	1.25476	16	0.064646	0.0680846
AMP	LL37	LL37_3	47135.4	1.20663	16	0.064646	0.0680846
AMP	LL37	LL37_3	48417	1.23944	16	0.064646	0.0680846
AMP	LL37	LL37_6	30593	0.810755	130	3.11351e-09	5.75305e-09
AMP	LL37	LL37_6	29214.7	0.774227	130	3.11351e-09	5.75305e-09
AMP	LL37	LL37_6	29036.1	0.769495	130	3.11351e-09	5.75305e-09
AMP	LL37	LL37_6	28766.9	0.76236	130	3.11351e-09	5.75305e-09
AMP	LL37	LL37_6	29981.2	0.794542	130	3.11351e-09	5.75305e-09
AMP	LL37	LL37_6	29185	0.773441	130	3.11351e-09	5.75305e-09
AMP	LL37	LL37_6	27467.2	0.703143	130	3.11351e-09	5.75305e-09
AMP	LL37	LL37_6	22051	0.564491	130	3.11351e-09	5.75305e-09
AMP	LL37	LL37_6	23483.5	0.601162	130	3.11351e-09	5.75305e-09
AMP	LL37	LL37_6	27626.3	0.707215	130	3.11351e-09	5.75305e-09
AMP	LL37	LL37_6	22987.2	0.588457	130	3.11351e-09	5.75305e-09
AMP	LL37	LL37_6	31487.8	0.806067	130	3.11351e-09	5.75305e-09
AMP	LL37	LL37_7	32070.5	0.849911	58	4.11058e-09	6.15421e-09
AMP	LL37	LL37_7	29911.9	0.792704	58	4.11058e-09	6.15421e-09
AMP	LL37	LL37_7	31098.4	0.824149	58	4.11058e-09	6.15421e-09
AMP	LL37	LL37_7	32128.4	0.851444	58	4.11058e-09	6.15421e-09
AMP	LL37	LL37_7	32680.9	0.866087	58	4.11058e-09	6.15421e-09
AMP	LL37	LL37_7	32339.3	0.857033	58	4.11058e-09	6.15421e-09
AMP	LL37	LL37_7	29534.5	0.756064	58	4.11058e-09	6.15421e-09
AMP	LL37	LL37_7	29452.8	0.753971	58	4.11058e-09	6.15421e-09
AMP	LL37	LL37_7	29650.9	0.759044	58	4.11058e-09	6.15421e-09
AMP	LL37	LL37_7	26057.7	0.667061	58	4.11058e-09	6.15421e-09
AMP	LL37	LL37_7	28070.2	0.71858	58	4.11058e-09	6.15421e-09
AMP	LL37	LL37_7	31066.6	0.795286	58	4.11058e-09	6.15421e-09
Antibiotic	NAL	NAL1	25509.9	0.491728	91	3.01489e-09	5.75305e-09
Antibiotic	NAL	NAL1	25338.3	0.488421	91	3.01489e-09	5.75305e-09
Antibiotic	NAL	NAL1	31488.6	0.606974	91	3.01489e-09	5.75305e-09
Antibiotic	NAL	NAL1	23754.6	0.457893	91	3.01489e-09	5.75305e-09
Antibiotic	NAL	NAL1	23740	0.457613	91	3.01489e-09	5.75305e-09
Antibiotic	NAL	NAL1	27480.2	0.529707	91	3.01489e-09	5.75305e-09
Antibiotic	NAL	NAL1	34377	0.70945	91	3.01489e-09	5.75305e-09
Antibiotic	NAL	NAL1	36225.2	0.747591	91	3.01489e-09	5.75305e-09
Antibiotic	NAL	NAL1	36054.6	0.744071	91	3.01489e-09	5.75305e-09
Antibiotic	NAL	NAL1	32971.1	0.680435	91	3.01489e-09	5.75305e-09
Antibiotic	NAL	NAL1	34259.1	0.707017	91	3.01489e-09	5.75305e-09
Antibiotic	NAL	NAL1	33090.4	0.682899	91	3.01489e-09	5.75305e-09
Antibiotic	NAL	NAL3	32962.1	0.635376	91	3.01489e-09	5.75305e-09
Antibiotic	NAL	NAL3	24318.2	0.468756	91	3.01489e-09	5.75305e-09
Antibiotic	NAL	NAL3	29619.5	0.570944	91	3.01489e-09	5.75305e-09
Antibiotic	NAL	NAL3	23386.8	0.450804	91	3.01489e-09	5.75305e-09
Antibiotic	NAL	NAL3	19940.5	0.384374	91	3.01489e-09	5.75305e-09
Antibiotic	NAL	NAL3	18543.3	0.35744	91	3.01489e-09	5.75305e-09
Antibiotic	NAL	NAL3	32686.3	0.674559	91	3.01489e-09	5.75305e-09
Antibiotic	NAL	NAL3	33726.4	0.696024	91	3.01489e-09	5.75305e-09
Antibiotic	NAL	NAL3	35221.7	0.726881	91	3.01489e-09	5.75305e-09
Antibiotic	NAL	NAL3	32788.3	0.676664	91	3.01489e-09	5.75305e-09
Antibiotic	NAL	NAL3	33968.6	0.701021	91	3.01489e-09	5.75305e-09
Antibiotic	NAL	NAL3	34440.4	0.710759	91	3.01489e-09	5.75305e-09
Antibiotic	NAL	NAL5	39897.6	0.769066	91	3.77463e-09	6.12441e-09
Antibiotic	NAL	NAL5	34177.7	0.658808	91	3.77463e-09	6.12441e-09
Antibiotic	NAL	NAL5	30155.8	0.581284	91	3.77463e-09	6.12441e-09
Antibiotic	NAL	NAL5	37037.7	0.713938	91	3.77463e-09	6.12441e-09
Antibiotic	NAL	NAL5	31843.7	0.613818	91	3.77463e-09	6.12441e-09
Antibiotic	NAL	NAL5	40404.2	0.77883	91	3.77463e-09	6.12441e-09
Antibiotic	NAL	NAL5	40370.8	0.833147	91	3.77463e-09	6.12441e-09
Antibiotic	NAL	NAL5	39357.3	0.81223	91	3.77463e-09	6.12441e-09
Antibiotic	NAL	NAL5	40108.2	0.827727	91	3.77463e-09	6.12441e-09
Antibiotic	NAL	NAL5	39211.2	0.809215	91	3.77463e-09	6.12441e-09
Antibiotic	NAL	NAL5	42109.3	0.869025	91	3.77463e-09	6.12441e-09
Antibiotic	NAL	NAL5	38842.8	0.801612	91	3.77463e-09	6.12441e-09
Antibiotic	NAL	NAL7	29487.9	0.568408	91	3.01489e-09	5.75305e-09
Antibiotic	NAL	NAL7	20970.3	0.404223	91	3.01489e-09	5.75305e-09
Antibiotic	NAL	NAL7	34996.1	0.674583	91	3.01489e-09	5.75305e-09
Antibiotic	NAL	NAL7	30303.2	0.584123	91	3.01489e-09	5.75305e-09
Antibiotic	NAL	NAL7	31934.1	0.615561	91	3.01489e-09	5.75305e-09
Antibiotic	NAL	NAL7	32655.5	0.629466	91	3.01489e-09	5.75305e-09
Antibiotic	NAL	NAL7	30837.6	0.636406	91	3.01489e-09	5.75305e-09
Antibiotic	NAL	NAL7	36478.5	0.752819	91	3.01489e-09	5.75305e-09
Antibiotic	NAL	NAL7	31700.7	0.654218	91	3.01489e-09	5.75305e-09
Antibiotic	NAL	NAL7	32299.5	0.666576	91	3.01489e-09	5.75305e-09
Antibiotic	NAL	NAL7	36658.7	0.756537	91	3.01489e-09	5.75305e-09
Antibiotic	NAL	NAL7	36982.3	0.763217	91	3.01489e-09	5.75305e-09
Antibiotic	NAL	NAL9	34405.7	0.663203	91	3.85602e-09	6.12441e-09
Antibiotic	NAL	NAL9	39529.9	0.761979	91	3.85602e-09	6.12441e-09
Antibiotic	NAL	NAL9	37629.4	0.725345	91	3.85602e-09	6.12441e-09
Antibiotic	NAL	NAL9	33297.2	0.641835	91	3.85602e-09	6.12441e-09
Antibiotic	NAL	NAL9	31373.2	0.60475	91	3.85602e-09	6.12441e-09
Antibiotic	NAL	NAL9	31019.5	0.597932	91	3.85602e-09	6.12441e-09
Antibiotic	NAL	NAL9	40148.6	0.828559	91	3.85602e-09	6.12441e-09
Antibiotic	NAL	NAL9	41002.3	0.84618	91	3.85602e-09	6.12441e-09
Antibiotic	NAL	NAL9	41837.2	0.86341	91	3.85602e-09	6.12441e-09
Antibiotic	NAL	NAL9	37267.2	0.769096	91	3.85602e-09	6.12441e-09
Antibiotic	NAL	NAL9	40378.5	0.833305	91	3.85602e-09	6.12441e-09
Antibiotic	NAL	NAL9	39392.1	0.812948	91	3.85602e-09	6.12441e-09
Antibiotic	NIT	NIT1	37493.8	0.977414	177	0.265774	0.271253
Antibiotic	NIT	NIT1	35452.7	0.924203	177	0.265774	0.271253
Antibiotic	NIT	NIT1	38403.8	1.00113	177	0.265774	0.271253
Antibiotic	NIT	NIT1	41817.8	1.09013	177	0.265774	0.271253
Antibiotic	NIT	NIT1	40823.1	1.0642	177	0.265774	0.271253
Antibiotic	NIT	NIT1	40370.7	1.05241	177	0.265774	0.271253
Antibiotic	NIT	NIT1	34389.4	0.917625	177	0.265774	0.271253
Antibiotic	NIT	NIT1	33896.4	0.904468	177	0.265774	0.271253
Antibiotic	NIT	NIT1	36365.1	0.970341	177	0.265774	0.271253
Antibiotic	NIT	NIT1	36127.2	0.963994	177	0.265774	0.271253
Antibiotic	NIT	NIT1	38020.7	1.01452	177	0.265774	0.271253
Antibiotic	NIT	NIT1	35945.4	0.959143	177	0.265774	0.271253
Antibiotic	NIT	NIT2	34617.2	0.902422	93	0.017906	0.0190612
Antibiotic	NIT	NIT2	36620.8	0.954656	93	0.017906	0.0190612
Antibiotic	NIT	NIT2	37838.2	0.986392	93	0.017906	0.0190612
Antibiotic	NIT	NIT2	38000.6	0.990623	93	0.017906	0.0190612
Antibiotic	NIT	NIT2	38428.7	1.00178	93	0.017906	0.0190612
Antibiotic	NIT	NIT2	39728.4	1.03567	93	0.017906	0.0190612
Antibiotic	NIT	NIT2	34282.9	0.914783	93	0.017906	0.0190612
Antibiotic	NIT	NIT2	36895.2	0.984486	93	0.017906	0.0190612
Antibiotic	NIT	NIT2	36594.6	0.976465	93	0.017906	0.0190612
Antibiotic	NIT	NIT2	36277.1	0.967992	93	0.017906	0.0190612
Antibiotic	NIT	NIT2	35991.2	0.960363	93	0.017906	0.0190612
Antibiotic	NIT	NIT2	35497.7	0.947195	93	0.017906	0.0190612
Antibiotic	NIT	NIT4	12948.5	0.337549	128	3.01489e-09	5.75305e-09
Antibiotic	NIT	NIT4	14589.5	0.380327	128	3.01489e-09	5.75305e-09
Antibiotic	NIT	NIT4	15677.9	0.4087	128	3.01489e-09	5.75305e-09
Antibiotic	NIT	NIT4	16670.7	0.434583	128	3.01489e-09	5.75305e-09
Antibiotic	NIT	NIT4	13021	0.339441	128	3.01489e-09	5.75305e-09
Antibiotic	NIT	NIT4	16118.1	0.420177	128	3.01489e-09	5.75305e-09
Antibiotic	NIT	NIT4	13732.8	0.366437	128	3.01489e-09	5.75305e-09
Antibiotic	NIT	NIT4	13760.7	0.367181	128	3.01489e-09	5.75305e-09
Antibiotic	NIT	NIT4	12856.8	0.343062	128	3.01489e-09	5.75305e-09
Antibiotic	NIT	NIT4	12923.2	0.344835	128	3.01489e-09	5.75305e-09
Antibiotic	NIT	NIT4	13796.9	0.368146	128	3.01489e-09	5.75305e-09
Antibiotic	NIT	NIT4	13320.8	0.355442	128	3.01489e-09	5.75305e-09
Antibiotic	NIT	NIT6	29535.5	0.769949	256	4.06705e-09	6.15421e-09
Antibiotic	NIT	NIT6	28687	0.747833	256	4.06705e-09	6.15421e-09
Antibiotic	NIT	NIT6	29291.4	0.763587	256	4.06705e-09	6.15421e-09
Antibiotic	NIT	NIT6	31228.2	0.814077	256	4.06705e-09	6.15421e-09
Antibiotic	NIT	NIT6	31795.7	0.82887	256	4.06705e-09	6.15421e-09
Antibiotic	NIT	NIT6	31947.5	0.832827	256	4.06705e-09	6.15421e-09
Antibiotic	NIT	NIT6	30818.1	0.822329	256	4.06705e-09	6.15421e-09
Antibiotic	NIT	NIT6	29319.3	0.782336	256	4.06705e-09	6.15421e-09
Antibiotic	NIT	NIT6	28604.4	0.76326	256	4.06705e-09	6.15421e-09
Antibiotic	NIT	NIT6	30113.7	0.803533	256	4.06705e-09	6.15421e-09
Antibiotic	NIT	NIT6	30920.4	0.825059	256	4.06705e-09	6.15421e-09
Antibiotic	NIT	NIT6	31471.8	0.839772	256	4.06705e-09	6.15421e-09
Antibiotic	NIT	NIT9	36840.9	0.960393	128	0.00567798	0.00617715
Antibiotic	NIT	NIT9	36985.8	0.96417	128	0.00567798	0.00617715
Antibiotic	NIT	NIT9	35779.2	0.932716	128	0.00567798	0.00617715
Antibiotic	NIT	NIT9	38574.2	1.00558	128	0.00567798	0.00617715
Antibiotic	NIT	NIT9	39286.8	1.02415	128	0.00567798	0.00617715
Antibiotic	NIT	NIT9	39199.7	1.02188	128	0.00567798	0.00617715
Antibiotic	NIT	NIT9	34021.9	0.907818	128	0.00567798	0.00617715
Antibiotic	NIT	NIT9	34618.3	0.923732	128	0.00567798	0.00617715
Antibiotic	NIT	NIT9	34882.5	0.930781	128	0.00567798	0.00617715
Antibiotic	NIT	NIT9	35646.4	0.951166	128	0.00567798	0.00617715
Antibiotic	NIT	NIT9	35134.3	0.937501	128	0.00567798	0.00617715
Antibiotic	NIT	NIT9	36621.3	0.977178	128	0.00567798	0.00617715
AMP	PEX	PEX_1	37470.2	0.993008	8	0.0100095	0.0107711
AMP	PEX	PEX_1	38479.3	1.01975	8	0.0100095	0.0107711
AMP	PEX	PEX_1	38332.1	1.01585	8	0.0100095	0.0107711
AMP	PEX	PEX_1	37587.3	0.996113	8	0.0100095	0.0107711
AMP	PEX	PEX_1	38506.1	1.02046	8	0.0100095	0.0107711
AMP	PEX	PEX_1	38182	1.01187	8	0.0100095	0.0107711
AMP	PEX	PEX_1	44597.4	1.14166	8	0.0100095	0.0107711
AMP	PEX	PEX_1	44322.9	1.13464	8	0.0100095	0.0107711
AMP	PEX	PEX_1	42856.1	1.09709	8	0.0100095	0.0107711
AMP	PEX	PEX_1	42312.7	1.08318	8	0.0100095	0.0107711
AMP	PEX	PEX_1	40868.2	1.0462	8	0.0100095	0.0107711
AMP	PEX	PEX_1	40152.6	1.02788	8	0.0100095	0.0107711
AMP	PEX	PEX_4	29769	0.788917	16	3.08029e-09	5.75305e-09
AMP	PEX	PEX_4	29216.6	0.774278	16	3.08029e-09	5.75305e-09
AMP	PEX	PEX_4	29430.1	0.779937	16	3.08029e-09	5.75305e-09
AMP	PEX	PEX_4	28871.9	0.765144	16	3.08029e-09	5.75305e-09
AMP	PEX	PEX_4	29783.1	0.789291	16	3.08029e-09	5.75305e-09
AMP	PEX	PEX_4	30636.9	0.811919	16	3.08029e-09	5.75305e-09
AMP	PEX	PEX_4	30165.8	0.772226	16	3.08029e-09	5.75305e-09
AMP	PEX	PEX_4	28464.8	0.728679	16	3.08029e-09	5.75305e-09
AMP	PEX	PEX_4	28097	0.719265	16	3.08029e-09	5.75305e-09
AMP	PEX	PEX_4	31303.3	0.801345	16	3.08029e-09	5.75305e-09
AMP	PEX	PEX_4	30673.7	0.785226	16	3.08029e-09	5.75305e-09
AMP	PEX	PEX_4	29428.7	0.753355	16	3.08029e-09	5.75305e-09
AMP	PEX	PEX_5	46941	1.244	32	7.72561e-07	9.32726e-07
AMP	PEX	PEX_5	29301.2	0.776519	32	7.72561e-07	9.32726e-07
AMP	PEX	PEX_5	28257.1	0.748851	32	7.72561e-07	9.32726e-07
AMP	PEX	PEX_5	28552.9	0.756689	32	7.72561e-07	9.32726e-07
AMP	PEX	PEX_5	27951.9	0.740762	32	7.72561e-07	9.32726e-07
AMP	PEX	PEX_5	28272.5	0.749259	32	7.72561e-07	9.32726e-07
AMP	PEX	PEX_5	29349.7	0.751334	32	7.72561e-07	9.32726e-07
AMP	PEX	PEX_5	27226.6	0.696984	32	7.72561e-07	9.32726e-07
AMP	PEX	PEX_5	26958.8	0.690129	32	7.72561e-07	9.32726e-07
AMP	PEX	PEX_5	29056	0.743814	32	7.72561e-07	9.32726e-07
AMP	PEX	PEX_5	27034.5	0.692066	32	7.72561e-07	9.32726e-07
AMP	PEX	PEX_5	29485.5	0.75481	32	7.72561e-07	9.32726e-07
AMP	PEX	PEX_6	24503.7	0.649381	2	3.01489e-09	5.75305e-09
AMP	PEX	PEX_6	24708.6	0.654811	2	3.01489e-09	5.75305e-09
AMP	PEX	PEX_6	24441.3	0.647728	2	3.01489e-09	5.75305e-09
AMP	PEX	PEX_6	25814.3	0.684114	2	3.01489e-09	5.75305e-09
AMP	PEX	PEX_6	27719.4	0.734599	2	3.01489e-09	5.75305e-09
AMP	PEX	PEX_6	26218.4	0.694821	2	3.01489e-09	5.75305e-09
AMP	PEX	PEX_6	22454.2	0.574814	2	3.01489e-09	5.75305e-09
AMP	PEX	PEX_6	23365.2	0.598135	2	3.01489e-09	5.75305e-09
AMP	PEX	PEX_6	22311.2	0.571151	2	3.01489e-09	5.75305e-09
AMP	PEX	PEX_6	26267.3	0.672426	2	3.01489e-09	5.75305e-09
AMP	PEX	PEX_6	25938.4	0.664007	2	3.01489e-09	5.75305e-09
AMP	PEX	PEX_6	21212.6	0.543028	2	3.01489e-09	5.75305e-09
AMP	PEX	PEX_7	23443	0.621271	4	3.01489e-09	5.75305e-09
AMP	PEX	PEX_7	23672.1	0.627341	4	3.01489e-09	5.75305e-09
AMP	PEX	PEX_7	23479.2	0.62223	4	3.01489e-09	5.75305e-09
AMP	PEX	PEX_7	21731.6	0.575916	4	3.01489e-09	5.75305e-09
AMP	PEX	PEX_7	22436.5	0.594597	4	3.01489e-09	5.75305e-09
AMP	PEX	PEX_7	22316	0.591404	4	3.01489e-09	5.75305e-09
AMP	PEX	PEX_7	17787.8	0.455355	4	3.01489e-09	5.75305e-09
AMP	PEX	PEX_7	18038.4	0.461772	4	3.01489e-09	5.75305e-09
AMP	PEX	PEX_7	17920.8	0.458762	4	3.01489e-09	5.75305e-09
AMP	PEX	PEX_7	23896.5	0.611734	4	3.01489e-09	5.75305e-09
AMP	PEX	PEX_7	22709.4	0.581345	4	3.01489e-09	5.75305e-09
AMP	PEX	PEX_7	22648.3	0.579783	4	3.01489e-09	5.75305e-09
AMP	PR39	PR39_1	31706.4	0.84026	7	3.8107e-06	4.38673e-06
AMP	PR39	PR39_1	31467.5	0.833931	7	3.8107e-06	4.38673e-06
AMP	PR39	PR39_1	32476.2	0.860662	7	3.8107e-06	4.38673e-06
AMP	PR39	PR39_1	33426.7	0.885851	7	3.8107e-06	4.38673e-06
AMP	PR39	PR39_1	31681.9	0.839612	7	3.8107e-06	4.38673e-06
AMP	PR39	PR39_1	31954.1	0.846826	7	3.8107e-06	4.38673e-06
AMP	PR39	PR39_1	34934.9	0.894311	7	3.8107e-06	4.38673e-06
AMP	PR39	PR39_1	35123.4	0.899135	7	3.8107e-06	4.38673e-06
AMP	PR39	PR39_1	37514.6	0.96035	7	3.8107e-06	4.38673e-06
AMP	PR39	PR39_1	34843.3	0.891965	7	3.8107e-06	4.38673e-06
AMP	PR39	PR39_1	37120.9	0.95027	7	3.8107e-06	4.38673e-06
AMP	PR39	PR39_1	40672.8	1.0412	7	3.8107e-06	4.38673e-06
AMP	PR39	PR39_10	44037.8	1.16706	61	1.11168e-06	1.32598e-06
AMP	PR39	PR39_10	43209.3	1.1451	61	1.11168e-06	1.32598e-06
AMP	PR39	PR39_10	43499.8	1.1528	61	1.11168e-06	1.32598e-06
AMP	PR39	PR39_10	41631.2	1.10328	61	1.11168e-06	1.32598e-06
AMP	PR39	PR39_10	41897.7	1.11034	61	1.11168e-06	1.32598e-06
AMP	PR39	PR39_10	40566.1	1.03847	61	1.11168e-06	1.32598e-06
AMP	PR39	PR39_10	41990.8	1.07494	61	1.11168e-06	1.32598e-06
AMP	PR39	PR39_10	42400.1	1.08541	61	1.11168e-06	1.32598e-06
AMP	PR39	PR39_10	42810.3	1.09591	61	1.11168e-06	1.32598e-06
AMP	PR39	PR39_10	43715	1.11908	61	1.11168e-06	1.32598e-06
AMP	PR39	PR39_10	46726.6	1.19617	61	1.11168e-06	1.32598e-06
AMP	PR39	PR39_2	34609.1	0.917186	3	0.000154087	0.00017534
AMP	PR39	PR39_2	34297.4	0.908927	3	0.000154087	0.00017534
AMP	PR39	PR39_2	31611.4	0.837744	3	0.000154087	0.00017534
AMP	PR39	PR39_2	35428.9	0.938911	3	0.000154087	0.00017534
AMP	PR39	PR39_2	35608.9	0.943682	3	0.000154087	0.00017534
AMP	PR39	PR39_2	35571.6	0.942695	3	0.000154087	0.00017534
AMP	PR39	PR39_2	39610.4	1.014	3	0.000154087	0.00017534
AMP	PR39	PR39_2	37603.9	0.962637	3	0.000154087	0.00017534
AMP	PR39	PR39_2	37489.4	0.959704	3	0.000154087	0.00017534
AMP	PR39	PR39_2	39090.2	1.00068	3	0.000154087	0.00017534
AMP	PR39	PR39_2	35854.6	0.917855	3	0.000154087	0.00017534
AMP	PR39	PR39_2	36533.8	0.935241	3	0.000154087	0.00017534
AMP	PR39	PR39_5	35228.4	0.9336	7	0.0045387	0.00499257
AMP	PR39	PR39_5	35413.4	0.938501	7	0.0045387	0.00499257
AMP	PR39	PR39_5	33920.9	0.898948	7	0.0045387	0.00499257
AMP	PR39	PR39_5	36549.6	0.968613	7	0.0045387	0.00499257
AMP	PR39	PR39_5	35968.6	0.953216	7	0.0045387	0.00499257
AMP	PR39	PR39_5	31875.8	0.844751	7	0.0045387	0.00499257
AMP	PR39	PR39_5	35699.4	0.913882	7	0.0045387	0.00499257
AMP	PR39	PR39_5	37281.1	0.954372	7	0.0045387	0.00499257
AMP	PR39	PR39_5	38469.1	0.984785	7	0.0045387	0.00499257
AMP	PR39	PR39_5	43463.9	1.11265	7	0.0045387	0.00499257
AMP	PR39	PR39_5	41208.7	1.05492	7	0.0045387	0.00499257
AMP	PR39	PR39_5	36111.2	0.924422	7	0.0045387	0.00499257
AMP	PR39	PR39_7	30917.6	0.819357	2	6.8283e-09	9.2603e-09
AMP	PR39	PR39_7	27990.6	0.741788	2	6.8283e-09	9.2603e-09
AMP	PR39	PR39_7	30521.7	0.808866	2	6.8283e-09	9.2603e-09
AMP	PR39	PR39_7	30611.8	0.811253	2	6.8283e-09	9.2603e-09
AMP	PR39	PR39_7	30940.3	0.819958	2	6.8283e-09	9.2603e-09
AMP	PR39	PR39_7	30927.5	0.819618	2	6.8283e-09	9.2603e-09
AMP	PR39	PR39_7	31168.2	0.797886	2	6.8283e-09	9.2603e-09
AMP	PR39	PR39_7	31503.1	0.806459	2	6.8283e-09	9.2603e-09
AMP	PR39	PR39_7	30443.4	0.77933	2	6.8283e-09	9.2603e-09
AMP	PR39	PR39_7	35033.4	0.896831	2	6.8283e-09	9.2603e-09
AMP	PR39	PR39_7	32578.3	0.833983	2	6.8283e-09	9.2603e-09
AMP	PR39	PR39_7	35488.4	0.90848	2	6.8283e-09	9.2603e-09
AMP	PROA	PROA_2	32132.5	0.851552	34	4.2893e-09	6.15421e-09
AMP	PROA	PROA_2	32581.4	0.86345	34	4.2893e-09	6.15421e-09
AMP	PROA	PROA_2	32625.8	0.864625	34	4.2893e-09	6.15421e-09
AMP	PROA	PROA_2	31401.3	0.832176	34	4.2893e-09	6.15421e-09
AMP	PROA	PROA_2	31915.9	0.845813	34	4.2893e-09	6.15421e-09
AMP	PROA	PROA_2	31803.8	0.842841	34	4.2893e-09	6.15421e-09
AMP	PROA	PROA_2	31259.7	0.800227	34	4.2893e-09	6.15421e-09
AMP	PROA	PROA_2	29007.9	0.742583	34	4.2893e-09	6.15421e-09
AMP	PROA	PROA_2	30703.1	0.785979	34	4.2893e-09	6.15421e-09
AMP	PROA	PROA_2	27293.2	0.698687	34	4.2893e-09	6.15421e-09
AMP	PROA	PROA_2	29933.8	0.766287	34	4.2893e-09	6.15421e-09
AMP	PROA	PROA_2	29189.3	0.747226	34	4.2893e-09	6.15421e-09
AMP	PROA	PROA_3	16408.8	0.434855	6	3.01489e-09	5.75305e-09
AMP	PROA	PROA_3	16037.7	0.42502	6	3.01489e-09	5.75305e-09
AMP	PROA	PROA_3	23370.3	0.619344	6	3.01489e-09	5.75305e-09
AMP	PROA	PROA_3	28022.5	0.742634	6	3.01489e-09	5.75305e-09
AMP	PROA	PROA_3	29932.3	0.793245	6	3.01489e-09	5.75305e-09
AMP	PROA	PROA_3	28692	0.760374	6	3.01489e-09	5.75305e-09
AMP	PROA	PROA_3	29200.4	0.747511	6	3.01489e-09	5.75305e-09
AMP	PROA	PROA_3	26512.5	0.678703	6	3.01489e-09	5.75305e-09
AMP	PROA	PROA_3	24736.5	0.633238	6	3.01489e-09	5.75305e-09
AMP	PROA	PROA_3	27485.4	0.703609	6	3.01489e-09	5.75305e-09
AMP	PROA	PROA_3	24100.3	0.616953	6	3.01489e-09	5.75305e-09
AMP	PROA	PROA_3	23777.5	0.608687	6	3.01489e-09	5.75305e-09
AMP	PROA	PROA_7	8492.62	0.225066	14	3.01489e-09	5.75305e-09
AMP	PROA	PROA_7	8518.56	0.225753	14	3.01489e-09	5.75305e-09
AMP	PROA	PROA_7	8441.92	0.223722	14	3.01489e-09	5.75305e-09
AMP	PROA	PROA_7	8615.01	0.228309	14	3.01489e-09	5.75305e-09
AMP	PROA	PROA_7	8578.31	0.227336	14	3.01489e-09	5.75305e-09
AMP	PROA	PROA_7	8720.22	0.231097	14	3.01489e-09	5.75305e-09
AMP	PROA	PROA_7	8840.24	0.226304	14	3.01489e-09	5.75305e-09
AMP	PROA	PROA_7	8883.72	0.227417	14	3.01489e-09	5.75305e-09
AMP	PROA	PROA_7	8737.78	0.223682	14	3.01489e-09	5.75305e-09
AMP	PROA	PROA_7	14982.7	0.383548	14	3.01489e-09	5.75305e-09
AMP	PROA	PROA_7	14659.5	0.375273	14	3.01489e-09	5.75305e-09
AMP	PROA	PROA_7	14353.2	0.367432	14	3.01489e-09	5.75305e-09
AMP	PROA	PROA_8	24232.5	0.642193	14	3.01489e-09	5.75305e-09
AMP	PROA	PROA_8	24549.6	0.650595	14	3.01489e-09	5.75305e-09
AMP	PROA	PROA_8	24688.9	0.654288	14	3.01489e-09	5.75305e-09
AMP	PROA	PROA_8	22240.6	0.589406	14	3.01489e-09	5.75305e-09
AMP	PROA	PROA_8	21363.7	0.566166	14	3.01489e-09	5.75305e-09
AMP	PROA	PROA_8	22203.3	0.588418	14	3.01489e-09	5.75305e-09
AMP	PROA	PROA_8	14764.9	0.377972	14	3.01489e-09	5.75305e-09
AMP	PROA	PROA_8	14675.3	0.375679	14	3.01489e-09	5.75305e-09
AMP	PROA	PROA_8	17234.8	0.441201	14	3.01489e-09	5.75305e-09
AMP	PROA	PROA_8	16522.6	0.422968	14	3.01489e-09	5.75305e-09
AMP	PROA	PROA_8	18786.5	0.480922	14	3.01489e-09	5.75305e-09
AMP	PROA	PROA_8	20753.1	0.531265	14	3.01489e-09	5.75305e-09
AMP	PROA	PROA_9	22707.7	0.601783	6	3.01489e-09	5.75305e-09
AMP	PROA	PROA_9	23057.7	0.61106	6	3.01489e-09	5.75305e-09
AMP	PROA	PROA_9	22661.1	0.60055	6	3.01489e-09	5.75305e-09
AMP	PROA	PROA_9	21813.8	0.578093	6	3.01489e-09	5.75305e-09
AMP	PROA	PROA_9	21859.4	0.579304	6	3.01489e-09	5.75305e-09
AMP	PROA	PROA_9	21118.1	0.559656	6	3.01489e-09	5.75305e-09
AMP	PROA	PROA_9	17678.4	0.452556	6	3.01489e-09	5.75305e-09
AMP	PROA	PROA_9	18047.8	0.462013	6	3.01489e-09	5.75305e-09
AMP	PROA	PROA_9	16008.9	0.409816	6	3.01489e-09	5.75305e-09
AMP	PROA	PROA_9	17376	0.444814	6	3.01489e-09	5.75305e-09
AMP	PROA	PROA_9	20003.7	0.512083	6	3.01489e-09	5.75305e-09
AMP	PROA	PROA_9	16630.9	0.42574	6	3.01489e-09	5.75305e-09
AMP	PXB	PXB_10	31342.9	0.830628	1184	4.2893e-09	6.15421e-09
AMP	PXB	PXB_10	31883.2	0.844947	1184	4.2893e-09	6.15421e-09
AMP	PXB	PXB_10	31775.2	0.842085	1184	4.2893e-09	6.15421e-09
AMP	PXB	PXB_10	30747.6	0.814852	1184	4.2893e-09	6.15421e-09
AMP	PXB	PXB_10	29946.6	0.793623	1184	4.2893e-09	6.15421e-09
AMP	PXB	PXB_10	29212.2	0.77416	1184	4.2893e-09	6.15421e-09
AMP	PXB	PXB_10	34215.2	0.875888	1184	4.2893e-09	6.15421e-09
AMP	PXB	PXB_10	32646.5	0.835729	1184	4.2893e-09	6.15421e-09
AMP	PXB	PXB_10	26754.6	0.684901	1184	4.2893e-09	6.15421e-09
AMP	PXB	PXB_10	27938.7	0.715213	1184	4.2893e-09	6.15421e-09
AMP	PXB	PXB_10	29531.6	0.755991	1184	4.2893e-09	6.15421e-09
AMP	PXB	PXB_10	22990	0.58853	1184	4.2893e-09	6.15421e-09
AMP	PXB	PXB_2	32202	0.853396	1184	4.2893e-09	6.15421e-09
AMP	PXB	PXB_2	32140.4	0.851763	1184	4.2893e-09	6.15421e-09
AMP	PXB	PXB_2	28232.3	0.748194	1184	4.2893e-09	6.15421e-09
AMP	PXB	PXB_2	31001.3	0.821576	1184	4.2893e-09	6.15421e-09
AMP	PXB	PXB_2	31275.2	0.828833	1184	4.2893e-09	6.15421e-09
AMP	PXB	PXB_2	18955.7	0.502352	1184	4.2893e-09	6.15421e-09
AMP	PXB	PXB_2	30215.4	0.773495	1184	4.2893e-09	6.15421e-09
AMP	PXB	PXB_2	30928.8	0.791757	1184	4.2893e-09	6.15421e-09
AMP	PXB	PXB_2	29887.8	0.765109	1184	4.2893e-09	6.15421e-09
AMP	PXB	PXB_2	33237.1	0.850849	1184	4.2893e-09	6.15421e-09
AMP	PXB	PXB_2	32224.2	0.824919	1184	4.2893e-09	6.15421e-09
AMP	PXB	PXB_2	31117.1	0.796577	1184	4.2893e-09	6.15421e-09
AMP	PXB	PXB_5	31884.1	0.84497	3255	3.35599e-09	5.75305e-09
AMP	PXB	PXB_5	31599.2	0.837421	3255	3.35599e-09	5.75305e-09
AMP	PXB	PXB_5	15459.9	0.409707	3255	3.35599e-09	5.75305e-09
AMP	PXB	PXB_5	14350.2	0.3803	3255	3.35599e-09	5.75305e-09
AMP	PXB	PXB_5	12632.2	0.334771	3255	3.35599e-09	5.75305e-09
AMP	PXB	PXB_5	12817.2	0.339671	3255	3.35599e-09	5.75305e-09
AMP	PXB	PXB_5	11002.3	0.281651	3255	3.35599e-09	5.75305e-09
AMP	PXB	PXB_5	10984.4	0.281194	3255	3.35599e-09	5.75305e-09
AMP	PXB	PXB_5	11423.8	0.292443	3255	3.35599e-09	5.75305e-09
AMP	PXB	PXB_5	12588.2	0.322251	3255	3.35599e-09	5.75305e-09
AMP	PXB	PXB_5	11216.2	0.287128	3255	3.35599e-09	5.75305e-09
AMP	PXB	PXB_5	11216.5	0.287136	3255	3.35599e-09	5.75305e-09
AMP	PXB	PXB_6	21220.9	0.562381	1184	3.01489e-09	5.75305e-09
AMP	PXB	PXB_6	21082.2	0.558707	1184	3.01489e-09	5.75305e-09
AMP	PXB	PXB_6	21436.9	0.568106	1184	3.01489e-09	5.75305e-09
AMP	PXB	PXB_6	19064.1	0.505224	1184	3.01489e-09	5.75305e-09
AMP	PXB	PXB_6	19447.3	0.515378	1184	3.01489e-09	5.75305e-09
AMP	PXB	PXB_6	19271.7	0.510725	1184	3.01489e-09	5.75305e-09
AMP	PXB	PXB_6	18021.2	0.461332	1184	3.01489e-09	5.75305e-09
AMP	PXB	PXB_6	18117.6	0.4638	1184	3.01489e-09	5.75305e-09
AMP	PXB	PXB_6	18537.5	0.474547	1184	3.01489e-09	5.75305e-09
AMP	PXB	PXB_6	24594.6	0.629606	1184	3.01489e-09	5.75305e-09
AMP	PXB	PXB_6	24556.9	0.62864	1184	3.01489e-09	5.75305e-09
AMP	PXB	PXB_6	24625.7	0.630401	1184	3.01489e-09	5.75305e-09
AMP	PXB	PXB_8	18971.9	0.502779	3255	3.01489e-09	5.75305e-09
AMP	PXB	PXB_8	19163.4	0.507856	3255	3.01489e-09	5.75305e-09
AMP	PXB	PXB_8	19418.9	0.514627	3255	3.01489e-09	5.75305e-09
AMP	PXB	PXB_8	17869.8	0.473573	3255	3.01489e-09	5.75305e-09
AMP	PXB	PXB_8	16653.2	0.441331	3255	3.01489e-09	5.75305e-09
AMP	PXB	PXB_8	17406.8	0.461303	3255	3.01489e-09	5.75305e-09
AMP	PXB	PXB_8	12791.7	0.32746	3255	3.01489e-09	5.75305e-09
AMP	PXB	PXB_8	10027.2	0.25669	3255	3.01489e-09	5.75305e-09
AMP	PXB	PXB_8	10576	0.270738	3255	3.01489e-09	5.75305e-09
AMP	PXB	PXB_8	19688.1	0.504003	3255	3.01489e-09	5.75305e-09
AMP	PXB	PXB_8	17819.2	0.456161	3255	3.01489e-09	5.75305e-09
AMP	PXB	PXB_8	18668.1	0.477892	3255	3.01489e-09	5.75305e-09
Antibiotic	TET	TET2	23000.2	0.599586	32	3.01489e-09	5.75305e-09
Antibiotic	TET	TET2	5270.1	0.137384	32	3.01489e-09	5.75305e-09
Antibiotic	TET	TET2	19781.4	0.515674	32	3.01489e-09	5.75305e-09
Antibiotic	TET	TET2	21052.3	0.548806	32	3.01489e-09	5.75305e-09
Antibiotic	TET	TET2	23899.2	0.62302	32	3.01489e-09	5.75305e-09
Antibiotic	TET	TET2	21717.8	0.566152	32	3.01489e-09	5.75305e-09
Antibiotic	TET	TET2	13023.1	0.347501	32	3.01489e-09	5.75305e-09
Antibiotic	TET	TET2	16096.4	0.429504	32	3.01489e-09	5.75305e-09
Antibiotic	TET	TET2	14109.9	0.376499	32	3.01489e-09	5.75305e-09
Antibiotic	TET	TET2	15141	0.404012	32	3.01489e-09	5.75305e-09
Antibiotic	TET	TET2	13114.6	0.349942	32	3.01489e-09	5.75305e-09
Antibiotic	TET	TET2	14022.1	0.374157	32	3.01489e-09	5.75305e-09
Antibiotic	TET	TET3	28557.3	0.74445	32	3.42859e-09	5.75305e-09
Antibiotic	TET	TET3	27732.5	0.722948	32	3.42859e-09	5.75305e-09
Antibiotic	TET	TET3	28274.7	0.737083	32	3.42859e-09	5.75305e-09
Antibiotic	TET	TET3	26780.8	0.698141	32	3.42859e-09	5.75305e-09
Antibiotic	TET	TET3	25771.3	0.671824	32	3.42859e-09	5.75305e-09
Antibiotic	TET	TET3	27720.8	0.722643	32	3.42859e-09	5.75305e-09
Antibiotic	TET	TET3	26226.5	0.699809	32	3.42859e-09	5.75305e-09
Antibiotic	TET	TET3	31585	0.842794	32	3.42859e-09	5.75305e-09
Antibiotic	TET	TET3	31949.2	0.852512	32	3.42859e-09	5.75305e-09
Antibiotic	TET	TET3	30156.6	0.804678	32	3.42859e-09	5.75305e-09
Antibiotic	TET	TET3	27708.2	0.739345	32	3.42859e-09	5.75305e-09
Antibiotic	TET	TET3	25871.1	0.690327	32	3.42859e-09	5.75305e-09
Antibiotic	TET	TET5	32030.8	0.835001	86	6.8283e-09	9.2603e-09
Antibiotic	TET	TET5	30946.3	0.80673	86	6.8283e-09	9.2603e-09
Antibiotic	TET	TET5	32808.8	0.85528	86	6.8283e-09	9.2603e-09
Antibiotic	TET	TET5	33368.6	0.869873	86	6.8283e-09	9.2603e-09
Antibiotic	TET	TET5	34179.4	0.891012	86	6.8283e-09	9.2603e-09
Antibiotic	TET	TET5	34285.2	0.893769	86	6.8283e-09	9.2603e-09
Antibiotic	TET	TET5	30387.2	0.81083	86	6.8283e-09	9.2603e-09
Antibiotic	TET	TET5	28725.2	0.766482	86	6.8283e-09	9.2603e-09
Antibiotic	TET	TET5	28049	0.748439	86	6.8283e-09	9.2603e-09
Antibiotic	TET	TET5	30018.2	0.800984	86	6.8283e-09	9.2603e-09
Antibiotic	TET	TET5	31547	0.841777	86	6.8283e-09	9.2603e-09
Antibiotic	TET	TET5	31356.6	0.836698	86	6.8283e-09	9.2603e-09
Antibiotic	TET	TET6	15160.5	0.395214	86	3.01489e-09	5.75305e-09
Antibiotic	TET	TET6	20499.3	0.534389	86	3.01489e-09	5.75305e-09
Antibiotic	TET	TET6	17921.8	0.467198	86	3.01489e-09	5.75305e-09
Antibiotic	TET	TET6	19850	0.517461	86	3.01489e-09	5.75305e-09
Antibiotic	TET	TET6	5413.8	0.14113	86	3.01489e-09	5.75305e-09
Antibiotic	TET	TET6	20418.5	0.532281	86	3.01489e-09	5.75305e-09
Antibiotic	TET	TET6	18026.5	0.481008	86	3.01489e-09	5.75305e-09
Antibiotic	TET	TET6	17850.8	0.476317	86	3.01489e-09	5.75305e-09
Antibiotic	TET	TET6	18063	0.481981	86	3.01489e-09	5.75305e-09
Antibiotic	TET	TET6	14923	0.398196	86	3.01489e-09	5.75305e-09
Antibiotic	TET	TET6	15826	0.422292	86	3.01489e-09	5.75305e-09
Antibiotic	TET	TET6	18275	0.487636	86	3.01489e-09	5.75305e-09
Antibiotic	TET	TET7	20897.8	0.544779	32	3.01489e-09	5.75305e-09
Antibiotic	TET	TET7	6813.75	0.177625	32	3.01489e-09	5.75305e-09
Antibiotic	TET	TET7	23673.6	0.617139	32	3.01489e-09	5.75305e-09
Antibiotic	TET	TET7	23692	0.61762	32	3.01489e-09	5.75305e-09
Antibiotic	TET	TET7	22816.7	0.594799	32	3.01489e-09	5.75305e-09
Antibiotic	TET	TET7	23212.5	0.605119	32	3.01489e-09	5.75305e-09
Antibiotic	TET	TET7	21943.7	0.585529	32	3.01489e-09	5.75305e-09
Antibiotic	TET	TET7	21391.2	0.570788	32	3.01489e-09	5.75305e-09
Antibiotic	TET	TET7	21575.7	0.575711	32	3.01489e-09	5.75305e-09
Antibiotic	TET	TET7	21159	0.564592	32	3.01489e-09	5.75305e-09
Antibiotic	TET	TET7	21945.8	0.585585	32	3.01489e-09	5.75305e-09
Antibiotic	TET	TET7	19847	0.529582	32	3.01489e-09	5.75305e-09
Antibiotic	TOB	TOB2	7158.45	0.137986	128	3.01489e-09	5.75305e-09
Antibiotic	TOB	TOB2	6907.2	0.133143	128	3.01489e-09	5.75305e-09
Antibiotic	TOB	TOB2	6610.2	0.127418	128	3.01489e-09	5.75305e-09
Antibiotic	TOB	TOB2	6915.3	0.133299	128	3.01489e-09	5.75305e-09
Antibiotic	TOB	TOB2	7839.15	0.151107	128	3.01489e-09	5.75305e-09
Antibiotic	TOB	TOB2	9040.05	0.174256	128	3.01489e-09	5.75305e-09
Antibiotic	TOB	TOB2	9024.9	0.18625	128	3.01489e-09	5.75305e-09
Antibiotic	TOB	TOB2	8897.85	0.183628	128	3.01489e-09	5.75305e-09
Antibiotic	TOB	TOB2	9317.1	0.19228	128	3.01489e-09	5.75305e-09
Antibiotic	TOB	TOB2	9289.5	0.191711	128	3.01489e-09	5.75305e-09
Antibiotic	TOB	TOB2	9258.9	0.191079	128	3.01489e-09	5.75305e-09
Antibiotic	TOB	TOB2	9398.7	0.193964	128	3.01489e-09	5.75305e-09
Antibiotic	TOB	TOB4	6333.6	0.122086	256	3.01489e-09	5.75305e-09
Antibiotic	TOB	TOB4	6127.2	0.118108	256	3.01489e-09	5.75305e-09
Antibiotic	TOB	TOB4	6594.9	0.127123	256	3.01489e-09	5.75305e-09
Antibiotic	TOB	TOB4	6830.55	0.131666	256	3.01489e-09	5.75305e-09
Antibiotic	TOB	TOB4	6495.15	0.1252	256	3.01489e-09	5.75305e-09
Antibiotic	TOB	TOB4	7260.75	0.139958	256	3.01489e-09	5.75305e-09
Antibiotic	TOB	TOB4	7119.15	0.14692	256	3.01489e-09	5.75305e-09
Antibiotic	TOB	TOB4	6856.2	0.141494	256	3.01489e-09	5.75305e-09
Antibiotic	TOB	TOB4	6743.85	0.139175	256	3.01489e-09	5.75305e-09
Antibiotic	TOB	TOB4	6601.05	0.136228	256	3.01489e-09	5.75305e-09
Antibiotic	TOB	TOB4	6671.25	0.137677	256	3.01489e-09	5.75305e-09
Antibiotic	TOB	TOB4	6899.25	0.142382	256	3.01489e-09	5.75305e-09
Antibiotic	TOB	TOB7	7209.6	0.138972	128	3.01489e-09	5.75305e-09
Antibiotic	TOB	TOB7	7001.55	0.134962	128	3.01489e-09	5.75305e-09
Antibiotic	TOB	TOB7	9465.9	0.182465	128	3.01489e-09	5.75305e-09
Antibiotic	TOB	TOB7	10001.4	0.192787	128	3.01489e-09	5.75305e-09
Antibiotic	TOB	TOB7	12983.5	0.250271	128	3.01489e-09	5.75305e-09
Antibiotic	TOB	TOB7	11062.8	0.213246	128	3.01489e-09	5.75305e-09
Antibiotic	TOB	TOB7	11708.1	0.241624	128	3.01489e-09	5.75305e-09
Antibiotic	TOB	TOB7	12296.4	0.253765	128	3.01489e-09	5.75305e-09
Antibiotic	TOB	TOB7	20115.3	0.415126	128	3.01489e-09	5.75305e-09
Antibiotic	TOB	TOB7	15911.7	0.328375	128	3.01489e-09	5.75305e-09
Antibiotic	TOB	TOB7	18374	0.37919	128	3.01489e-09	5.75305e-09
Antibiotic	TOB	TOB7	20642.2	0.426001	128	3.01489e-09	5.75305e-09
Antibiotic	TOB	TOB8	8895.75	0.171474	128	3.01489e-09	5.75305e-09
Antibiotic	TOB	TOB8	6640.05	0.127994	128	3.01489e-09	5.75305e-09
Antibiotic	TOB	TOB8	6255.15	0.120574	128	3.01489e-09	5.75305e-09
Antibiotic	TOB	TOB8	6139.35	0.118342	128	3.01489e-09	5.75305e-09
Antibiotic	TOB	TOB8	6127.5	0.118114	128	3.01489e-09	5.75305e-09
Antibiotic	TOB	TOB8	6518.25	0.125646	128	3.01489e-09	5.75305e-09
Antibiotic	TOB	TOB8	10069.4	0.207805	128	3.01489e-09	5.75305e-09
Antibiotic	TOB	TOB8	8794.8	0.181501	128	3.01489e-09	5.75305e-09
Antibiotic	TOB	TOB8	9034.8	0.186454	128	3.01489e-09	5.75305e-09
Antibiotic	TOB	TOB8	8663.1	0.178783	128	3.01489e-09	5.75305e-09
Antibiotic	TOB	TOB8	9061.05	0.186996	128	3.01489e-09	5.75305e-09
Antibiotic	TOB	TOB8	9474.3	0.195524	128	3.01489e-09	5.75305e-09
Antibiotic	TOB	TOB9	6526.65	0.125808	256	3.01489e-09	5.75305e-09
Antibiotic	TOB	TOB9	7017.15	0.135262	256	3.01489e-09	5.75305e-09
Antibiotic	TOB	TOB9	6353.7	0.122474	256	3.01489e-09	5.75305e-09
Antibiotic	TOB	TOB9	7587.3	0.146253	256	3.01489e-09	5.75305e-09
Antibiotic	TOB	TOB9	9816.15	0.189216	256	3.01489e-09	5.75305e-09
Antibiotic	TOB	TOB9	13791.5	0.265844	256	3.01489e-09	5.75305e-09
Antibiotic	TOB	TOB9	12088	0.249465	256	3.01489e-09	5.75305e-09
Antibiotic	TOB	TOB9	12247.4	0.252753	256	3.01489e-09	5.75305e-09
Antibiotic	TOB	TOB9	13407.8	0.2767	256	3.01489e-09	5.75305e-09
Antibiotic	TOB	TOB9	10551.5	0.217754	256	3.01489e-09	5.75305e-09
Antibiotic	TOB	TOB9	11681	0.241064	256	3.01489e-09	5.75305e-09
Antibiotic	TOB	TOB9	13061.2	0.269549	256	3.01489e-09	5.75305e-09
Antibiotic	TRM	TRM1	28464.5	0.74203	378	3.18099e-09	5.75305e-09
Antibiotic	TRM	TRM1	28317.9	0.738209	378	3.18099e-09	5.75305e-09
Antibiotic	TRM	TRM1	29263.8	0.762868	378	3.18099e-09	5.75305e-09
Antibiotic	TRM	TRM1	30338	0.790869	378	3.18099e-09	5.75305e-09
Antibiotic	TRM	TRM1	27386.4	0.713927	378	3.18099e-09	5.75305e-09
Antibiotic	TRM	TRM1	28571.8	0.74483	378	3.18099e-09	5.75305e-09
Antibiotic	TRM	TRM1	27546.8	0.735039	378	3.18099e-09	5.75305e-09
Antibiotic	TRM	TRM1	30906.2	0.824679	378	3.18099e-09	5.75305e-09
Antibiotic	TRM	TRM1	30017	0.800952	378	3.18099e-09	5.75305e-09
Antibiotic	TRM	TRM1	28631.2	0.763977	378	3.18099e-09	5.75305e-09
Antibiotic	TRM	TRM1	29089.2	0.776196	378	3.18099e-09	5.75305e-09
Antibiotic	TRM	TRM1	27493.7	0.733622	378	3.18099e-09	5.75305e-09
Antibiotic	TRM	TRM2	40340.8	1.05163	64	0.089525	0.0932945
Antibiotic	TRM	TRM2	38194.2	0.995671	64	0.089525	0.0932945
Antibiotic	TRM	TRM2	37335.4	0.973285	64	0.089525	0.0932945
Antibiotic	TRM	TRM2	38799.8	1.01146	64	0.089525	0.0932945
Antibiotic	TRM	TRM2	33155.6	0.86432	64	0.089525	0.0932945
Antibiotic	TRM	TRM2	35477.6	0.924852	64	0.089525	0.0932945
Antibiotic	TRM	TRM2	36211.7	0.966247	64	0.089525	0.0932945
Antibiotic	TRM	TRM2	36196.3	0.965839	64	0.089525	0.0932945
Antibiotic	TRM	TRM2	41907.9	1.11824	64	0.089525	0.0932945
Antibiotic	TRM	TRM2	36737.7	0.980284	64	0.089525	0.0932945
Antibiotic	TRM	TRM2	36160.3	0.964878	64	0.089525	0.0932945
Antibiotic	TRM	TRM2	34387.8	0.917581	64	0.089525	0.0932945
Antibiotic	TRM	TRM4	41419.8	1.07976	128	0.000615039	0.000684144
Antibiotic	TRM	TRM4	39383.1	1.02666	128	0.000615039	0.000684144
Antibiotic	TRM	TRM4	41205	1.07416	128	0.000615039	0.000684144
Antibiotic	TRM	TRM4	46298.4	1.20694	128	0.000615039	0.000684144
Antibiotic	TRM	TRM4	45074.4	1.17503	128	0.000615039	0.000684144
Antibiotic	TRM	TRM4	46767.6	1.21917	128	0.000615039	0.000684144
Antibiotic	TRM	TRM4	37969.1	1.01314	128	0.000615039	0.000684144
Antibiotic	TRM	TRM4	38929.1	1.03876	128	0.000615039	0.000684144
Antibiotic	TRM	TRM4	36253.9	0.967376	128	0.000615039	0.000684144
Antibiotic	TRM	TRM4	41061.4	1.09566	128	0.000615039	0.000684144
Antibiotic	TRM	TRM4	38986.1	1.04028	128	0.000615039	0.000684144
Antibiotic	TRM	TRM4	39003.6	1.04075	128	0.000615039	0.000684144
Antibiotic	TRM	TRM5	27356	0.713133	378	4.38147e-09	6.19666e-09
Antibiotic	TRM	TRM5	28211.2	0.735429	378	4.38147e-09	6.19666e-09
Antibiotic	TRM	TRM5	29192	0.760995	378	4.38147e-09	6.19666e-09
Antibiotic	TRM	TRM5	28986.9	0.755649	378	4.38147e-09	6.19666e-09
Antibiotic	TRM	TRM5	31493.8	0.821002	378	4.38147e-09	6.19666e-09
Antibiotic	TRM	TRM5	31385.5	0.818179	378	4.38147e-09	6.19666e-09
Antibiotic	TRM	TRM5	30847.3	0.82311	378	4.38147e-09	6.19666e-09
Antibiotic	TRM	TRM5	30206.8	0.806019	378	4.38147e-09	6.19666e-09
Antibiotic	TRM	TRM5	31155.5	0.831331	378	4.38147e-09	6.19666e-09
Antibiotic	TRM	TRM5	31387.8	0.837531	378	4.38147e-09	6.19666e-09
Antibiotic	TRM	TRM5	31758.2	0.847413	378	4.38147e-09	6.19666e-09
Antibiotic	TRM	TRM5	31362.3	0.83685	378	4.38147e-09	6.19666e-09
Antibiotic	TRM	TRM6	35244.6	0.918779	378	1.70045e-07	2.18629e-07
Antibiotic	TRM	TRM6	34314.4	0.894531	378	1.70045e-07	2.18629e-07
Antibiotic	TRM	TRM6	35070	0.914228	378	1.70045e-07	2.18629e-07
Antibiotic	TRM	TRM6	34384.1	0.896346	378	1.70045e-07	2.18629e-07
Antibiotic	TRM	TRM6	34291.7	0.893937	378	1.70045e-07	2.18629e-07
Antibiotic	TRM	TRM6	34762.9	0.906223	378	1.70045e-07	2.18629e-07
Antibiotic	TRM	TRM6	34923	0.931861	378	1.70045e-07	2.18629e-07
Antibiotic	TRM	TRM6	33781.3	0.901398	378	1.70045e-07	2.18629e-07
Antibiotic	TRM	TRM6	33799.5	0.901883	378	1.70045e-07	2.18629e-07
Antibiotic	TRM	TRM6	34496.6	0.920482	378	1.70045e-07	2.18629e-07
Antibiotic	TRM	TRM6	32914.1	0.878256	378	1.70045e-07	2.18629e-07
Antibiotic	TRM	TRM6	35163.6	0.938281	378	1.70045e-07	2.18629e-07

## Sheet: Figure 2
Figure 2	Correlation between AMPs’ physicochemical features and AMP resistance level.
	For AMP abbreviations, see Supplementary Tables 1
	For AMP properties, see Supplementary Data 3.
	Average MIC fold change are the average of MIC fold change of the 10 independently adapted population.
				parameter Y
AMP	Polar	Charged	Hydropathicity	average MIC fold change after the evolution
BAC5	20.93	20.93	-0.723	5.44
IND	23.077	23.077	-1.069	1.865
PR39	25.641	25.641	-1.308	8.745
PROA	75.862	65.517	-2.748	8.345
PXB	80	60	-1.82	1204.5
CP1	51.613	29.032	-0.558	1.3
LL37	56.757	43.243	-0.724	30.688
PEX	40.909	40.909	-0.159	6.8
R8	30	25	0.905	1
PLEU	36	28	-0.068	2.899
TPII	35.294	35.294	-0.518	1
PGLA	23.81	19.048	0.843	1.646
CAP18	54.054	43.243	-1.114	339.714
HBD3	56.41	38.462	-1.192	8.931

## Sheet: Figure 3
Figure 3	Cross-resistance of AMP-resistant lines (rows) towards a set of 7 AMPs (columns).
	Resistant lines are named after the AMP or antibiotic it has been exposed to during the evolutionary experiment, and the serial number of the corresponding population.
	For AMP abbreviations, see Supplementary Tables 1
	Relativ MIC was calculated as follow: MICrelative = MICevolved / MICcontrol.
	Values lower, higher and equal to one represent collateral sensitivity (blue), cross-resistance (orange) or no interaction (grey), respectively.
		parameter X-tested AMPs
		TPII	CP1	IND	PGLA	R8	PLEU	LL37
parameter Y AMP-adapted lines	BAC5_3	1	1.1	1.2	1.4	1	1	1
	BAC5_5	1	1.2	0.8	1.1	1	0.8	1.2
	BAC5_7	1.1	1	0.9	0.9	1.1	1	1.1
	BAC5_10	1.1	1	1	1.3	1.1	1	1.1
	CAP18_2	1.1	1	1	2.5	1.2	2.1	6.3
	CAP18_5	1	1.2	0.6	5.2	1.1	2.5	3.7
	CAP18_6	1	1	0.6	1.6	1	2.3	1.2
	CAP18_8	1.1	1	1	3	1.1	1.7	6.3
	CAP18_10	1	1	0.8	4.3	1.2	4.3	8.2
	HBD3_3	1.2	1.1	1.3	2.3	1	1.3	1.7
	HBD3_6	1.2	1.1	1	3.6	1.2	1.7	1.2
	HBD3_8	1.2	1.2	0.8	3.3	1	1.7	1.7
	HBD3_10	1.2	1.2	1.2	1.9	1	1.3	1.7
	LL37_1	1.1	0.8	0.8	1.4	1.2	1.4	NA
	LL37_3	1.1	1	0.8	1.9	1.2	1.2	NA
	LL37_6	1	0.9	0.6	1.8	1	1.4	NA
	LL37_7	1	1.1	1	5.2	1.1	64	NA
	LL37_10	1	0.9	0.8	1.8	1.2	1.6	NA
	PEX_1	1.1	1.1	1	3.5	1.1	2.3	1.1
	PEX_4	1.2	1.2	1.4	3.5	1.2	2.3	16
	PEX_5	1.1	1.1	1	1.9	1.1	1.4	0.9
	PEX_6	1	1	1	2.1	1	2.8	1
	PEX_7	1	1.3	1.2	2.9	1.2	1.7	1
	PR39_1	1	1.1	1.1	1.6	1.1	1.4	1.2
	PR39_2	0.9	1.1	1	1.5	1	1.1	1.2
	PR39_5	0.9	1	1.3	0.8	1	1	0.9
	PR39_7	0.9	1	0.9	1.5	1	0.9	1
	PR39_10	0.9	0.8	1.3	0.4	1	0.9	0.8
	PROA_2	1.1	1.1	1.1	1.6	1	1.6	1
	PROA_3	0.8	0.9	0.8	1.1	1	0.9	0.8
	PROA_7	1	0.8	0.8	0.6	1	1.1	0.9
	PROA_8	1	0.9	1.1	1.2	1	1.2	1
	PROA_9	1.1	1.1	1	0.9	1	0.9	0.9
	PXB_2	1.1	1.3	2.1	1.8	1	0.9	1
	PXB_5	1	1	3	1.5	1.7	1.6	0.9
	PXB_6	1.1	1.2	3	8	1.9	4.8	1
	PXB_8	1	1.1	2.7	4.5	1.9	2.1	1
	PXB_10	1.1	1.2	1.6	5.5	1.2	6.3	1

## Sheet: Figure 4A
Figure 4A	The figure shows cellular complexes and pathways mutated independently in multiple lines as a function of AMPs used during laboratory evolution.
	Number mean how many of the 5 adapted lines (in case of BAC5 and HBD3 4 adapted lines) contain mutation in the given gene.
	CP4-6 prophage	IM transport	BasSR two-component system		waa LPS core biosynthesis pathway				Lpt machinery LPS export				Lipid A biosynthesis			mla pathway OM asymmetry maintainance						yeb genes PL translocation		macAB macrolide ABC exporter			cardiolipin trafficking to the OM + lipidA production		PL and lipid A modifications	cytochrome d		CpxA-CpxR two-component system	putative outer membrane assembly protein	pyruvate dehydrogenase		phosphate transporter	entobacterial common antigen (ECA) synthesis			PL metabolism	RNA chaperone	nitrogen metabolism	OM protein chaperone	DNA topoisomerase 1	RNA polymerase
	[insI1]–insA Δ11,471 bp	sbmA ∆1-8.821bp	basS	basR	waaG	waaJ	waaQ	waaY	lptC	lptD	lptE	lptG	lpxC	yciM	lpxT	mlaA	mlaB	mlaC	mlaD	mlaE	mlaF	yebS	yebT	macA	ybjX/macA	ybjX	yejM	yejK/yejL	dcuC/pagP	cydA	cydD	cpxA	asmA	aceE	yhi-ars ∆15,940-20,801bp	pitA	wzzE	wecA	wecC	pgsA	proQ	ptsP	skp	topA	rpoC	rpoN	rpoS
BAC5	4	4	0	0	0	0	0	3	0	0	0	0	0	0	0	0	0	0	0	0	0	0	0	0	1	1	0	0	2	0	0	0	0	2	1	0	0	0	0	0	0	0	0	1	0	0	0
PR39	1	5	2	0	1	0	0	2	0	0	0	0	0	0	0	0	0	0	0	0	0	0	0	3	2	2	0	0	0	0	0	0	0	0	0	0	0	0	0	0	0	1	2	1	0	0	0
PROA	3	0	0	0	0	1	2	0	0	0	0	0	0	0	0	0	0	0	0	0	0	0	0	0	0	0	0	0	0	1	1	3	0	0	0	0	0	0	0	2	2	0	0	0	0	0	0
HBD3	2	0	1	3	0	0	0	2	0	0	0	1	0	1	0	0	1	0	1	1	0	0	0	0	0	0	0	0	0	0	0	0	0	0	0	0	0	0	0	0	0	0	0	0	1	0	0
LL37	0	0	0	1	0	0	0	0	3	1	0	1	0	0	1	0	0	0	0	0	0	1	1	0	0	0	0	0	0	0	0	0	0	0	1	2	3	2	0	0	0	0	0	0	0	0	1
CAP18	2	0	4	0	0	0	0	1	0	0	0	0	1	0	0	0	0	0	0	1	0	0	0	0	0	0	2	2	0	0	0	0	1	0	0	2	0	0	0	0	0	0	0	0	0	0	0
PEX	2	0	2	0	0	0	0	0	1	0	0	0	0	0	0	1	0	1	0	0	1	0	1	0	0	0	0	4	0	0	0	0	0	0	0	0	0	0	1	0	0	0	0	0	0	0	0
PXB	0	0	5	0	0	0	3	0	0	2	1	0	3	0	0	0	0	0	0	0	1	0	0	0	4	0	0	0	0	1	0	0	1	0	0	0	0	0	0	0	0	1	0	0	0	1	0

## Sheet: Figure 4B
Figure 4B	Heatmap shows mutation profile similarity of AMP-resistant lines.
	Resistant lines are named after the AMP it has been exposed to during the evolutionary experiment, and the serial number of the corresponding population.
	For AMP abbreviations, see Supplementary Tables 1.
parameter X	parameter Y
line1	line2	similarity (Jaccard's index)
BAC5_3	BAC5_5	0.5
BAC5_3	BAC5_7	0.272727
BAC5_3	BAC5_10	0.4
BAC5_3	CAP18_2	0
BAC5_3	CAP18_5	0
BAC5_3	CAP18_6	0
BAC5_3	CAP18_8	0.142857
BAC5_3	CAP18_10	0
BAC5_3	HBD3_3	0.166667
BAC5_3	HBD3_6	0
BAC5_3	HBD3_8	0.0769231
BAC5_3	HBD3_10	0.0909091
BAC5_3	LL37_1	0
BAC5_3	LL37_3	0
BAC5_3	LL37_6	0
BAC5_3	LL37_7	0
BAC5_3	LL37_10	0
BAC5_3	PEX_1	0
BAC5_3	PEX_4	0
BAC5_3	PEX_5	0.0833333
BAC5_3	PEX_6	0.1
BAC5_3	PEX_7	0
BAC5_3	PR39_1	0.272727
BAC5_3	PR39_2	0.166667
BAC5_3	PR39_5	0.230769
BAC5_3	PR39_7	0.142857
BAC5_3	PR39_10	0.153846
BAC5_3	PROA_2	0.1
BAC5_3	PROA_3	0
BAC5_3	PROA_7	0.0909091
BAC5_3	PROA_8	0.0909091
BAC5_3	PROA_9	0
BAC5_3	PXB_2	0
BAC5_3	PXB_5	0
BAC5_3	PXB_6	0
BAC5_3	PXB_8	0
BAC5_3	PXB_10	0
BAC5_5	BAC5_7	0.25
BAC5_5	BAC5_10	0.25
BAC5_5	CAP18_2	0
BAC5_5	CAP18_5	0
BAC5_5	CAP18_6	0
BAC5_5	CAP18_8	0.0909091
BAC5_5	CAP18_10	0
BAC5_5	HBD3_3	0.111111
BAC5_5	HBD3_6	0
BAC5_5	HBD3_8	0.111111
BAC5_5	HBD3_10	0
BAC5_5	LL37_1	0
BAC5_5	LL37_3	0
BAC5_5	LL37_6	0
BAC5_5	LL37_7	0
BAC5_5	LL37_10	0
BAC5_5	PEX_1	0
BAC5_5	PEX_4	0
BAC5_5	PEX_5	0.125
BAC5_5	PEX_6	0.166667
BAC5_5	PEX_7	0
BAC5_5	PR39_1	0.25
BAC5_5	PR39_2	0.111111
BAC5_5	PR39_5	0.2
BAC5_5	PR39_7	0.2
BAC5_5	PR39_10	0.222222
BAC5_5	PROA_2	0.166667
BAC5_5	PROA_3	0
BAC5_5	PROA_7	0.142857
BAC5_5	PROA_8	0.142857
BAC5_5	PROA_9	0
BAC5_5	PXB_2	0
BAC5_5	PXB_5	0
BAC5_5	PXB_6	0
BAC5_5	PXB_8	0
BAC5_5	PXB_10	0
BAC5_7	BAC5_10	0.2
BAC5_7	CAP18_2	0
BAC5_7	CAP18_5	0
BAC5_7	CAP18_6	0
BAC5_7	CAP18_8	0.166667
BAC5_7	CAP18_10	0
BAC5_7	HBD3_3	0.2
BAC5_7	HBD3_6	0
BAC5_7	HBD3_8	0.0909091
BAC5_7	HBD3_10	0.111111
BAC5_7	LL37_1	0
BAC5_7	LL37_3	0
BAC5_7	LL37_6	0
BAC5_7	LL37_7	0
BAC5_7	LL37_10	0
BAC5_7	PEX_1	0
BAC5_7	PEX_4	0
BAC5_7	PEX_5	0.1
BAC5_7	PEX_6	0.125
BAC5_7	PEX_7	0
BAC5_7	PR39_1	0.2
BAC5_7	PR39_2	0.2
BAC5_7	PR39_5	0.166667
BAC5_7	PR39_7	0.0769231
BAC5_7	PR39_10	0.3
BAC5_7	PROA_2	0.125
BAC5_7	PROA_3	0
BAC5_7	PROA_7	0.111111
BAC5_7	PROA_8	0.111111
BAC5_7	PROA_9	0
BAC5_7	PXB_2	0.1
BAC5_7	PXB_5	0.0909091
BAC5_7	PXB_6	0.111111
BAC5_7	PXB_8	0.1
BAC5_7	PXB_10	0
BAC5_10	CAP18_2	0
BAC5_10	CAP18_5	0.111111
BAC5_10	CAP18_6	0
BAC5_10	CAP18_8	0.166667
BAC5_10	CAP18_10	0.1
BAC5_10	HBD3_3	0.2
BAC5_10	HBD3_6	0
BAC5_10	HBD3_8	0.0909091
BAC5_10	HBD3_10	0.111111
BAC5_10	LL37_1	0
BAC5_10	LL37_3	0.125
BAC5_10	LL37_6	0.1
BAC5_10	LL37_7	0.0833333
BAC5_10	LL37_10	0
BAC5_10	PEX_1	0
BAC5_10	PEX_4	0
BAC5_10	PEX_5	0.1
BAC5_10	PEX_6	0.125
BAC5_10	PEX_7	0
BAC5_10	PR39_1	0.2
BAC5_10	PR39_2	0.0909091
BAC5_10	PR39_5	0.0769231
BAC5_10	PR39_7	0.0769231
BAC5_10	PR39_10	0.0833333
BAC5_10	PROA_2	0.125
BAC5_10	PROA_3	0
BAC5_10	PROA_7	0.111111
BAC5_10	PROA_8	0.111111
BAC5_10	PROA_9	0
BAC5_10	PXB_2	0
BAC5_10	PXB_5	0
BAC5_10	PXB_6	0
BAC5_10	PXB_8	0
BAC5_10	PXB_10	0
CAP18_2	CAP18_5	0.2
CAP18_2	CAP18_6	0.333333
CAP18_2	CAP18_8	0.111111
CAP18_2	CAP18_10	0.166667
CAP18_2	HBD3_3	0.142857
CAP18_2	HBD3_6	0
CAP18_2	HBD3_8	0
CAP18_2	HBD3_10	0
CAP18_2	LL37_1	0
CAP18_2	LL37_3	0
CAP18_2	LL37_6	0
CAP18_2	LL37_7	0
CAP18_2	LL37_10	0
CAP18_2	PEX_1	0.2
CAP18_2	PEX_4	0.4
CAP18_2	PEX_5	0.166667
CAP18_2	PEX_6	0.25
CAP18_2	PEX_7	0.166667
CAP18_2	PR39_1	0.142857
CAP18_2	PR39_2	0.142857
CAP18_2	PR39_5	0
CAP18_2	PR39_7	0
CAP18_2	PR39_10	0
CAP18_2	PROA_2	0
CAP18_2	PROA_3	0
CAP18_2	PROA_7	0
CAP18_2	PROA_8	0
CAP18_2	PROA_9	0
CAP18_2	PXB_2	0.166667
CAP18_2	PXB_5	0.142857
CAP18_2	PXB_6	0.2
CAP18_2	PXB_8	0.166667
CAP18_2	PXB_10	0.111111
CAP18_5	CAP18_6	0.2
CAP18_5	CAP18_8	0
CAP18_5	CAP18_10	0.285714
CAP18_5	HBD3_3	0.111111
CAP18_5	HBD3_6	0
CAP18_5	HBD3_8	0
CAP18_5	HBD3_10	0
CAP18_5	LL37_1	0
CAP18_5	LL37_3	0.166667
CAP18_5	LL37_6	0.125
CAP18_5	LL37_7	0.1
CAP18_5	LL37_10	0
CAP18_5	PEX_1	0
CAP18_5	PEX_4	0.125
CAP18_5	PEX_5	0
CAP18_5	PEX_6	0
CAP18_5	PEX_7	0.125
CAP18_5	PR39_1	0.111111
CAP18_5	PR39_2	0.111111
CAP18_5	PR39_5	0
CAP18_5	PR39_7	0
CAP18_5	PR39_10	0
CAP18_5	PROA_2	0
CAP18_5	PROA_3	0
CAP18_5	PROA_7	0
CAP18_5	PROA_8	0
CAP18_5	PROA_9	0
CAP18_5	PXB_2	0.125
CAP18_5	PXB_5	0.111111
CAP18_5	PXB_6	0.142857
CAP18_5	PXB_8	0.125
CAP18_5	PXB_10	0.2
CAP18_6	CAP18_8	0
CAP18_6	CAP18_10	0.4
CAP18_6	HBD3_3	0.142857
CAP18_6	HBD3_6	0
CAP18_6	HBD3_8	0
CAP18_6	HBD3_10	0
CAP18_6	LL37_1	0
CAP18_6	LL37_3	0
CAP18_6	LL37_6	0
CAP18_6	LL37_7	0
CAP18_6	LL37_10	0
CAP18_6	PEX_1	0
CAP18_6	PEX_4	0.166667
CAP18_6	PEX_5	0
CAP18_6	PEX_6	0
CAP18_6	PEX_7	0.166667
CAP18_6	PR39_1	0.142857
CAP18_6	PR39_2	0.142857
CAP18_6	PR39_5	0
CAP18_6	PR39_7	0
CAP18_6	PR39_10	0
CAP18_6	PROA_2	0
CAP18_6	PROA_3	0
CAP18_6	PROA_7	0
CAP18_6	PROA_8	0
CAP18_6	PROA_9	0
CAP18_6	PXB_2	0.166667
CAP18_6	PXB_5	0.142857
CAP18_6	PXB_6	0.2
CAP18_6	PXB_8	0.166667
CAP18_6	PXB_10	0.111111
CAP18_8	CAP18_10	0
CAP18_8	HBD3_3	0.166667
CAP18_8	HBD3_6	0
CAP18_8	HBD3_8	0.0769231
CAP18_8	HBD3_10	0.2
CAP18_8	LL37_1	0
CAP18_8	LL37_3	0
CAP18_8	LL37_6	0
CAP18_8	LL37_7	0
CAP18_8	LL37_10	0
CAP18_8	PEX_1	0.0909091
CAP18_8	PEX_4	0.0833333
CAP18_8	PEX_5	0.181818
CAP18_8	PEX_6	0.222222
CAP18_8	PEX_7	0
CAP18_8	PR39_1	0.0769231
CAP18_8	PR39_2	0.0769231
CAP18_8	PR39_5	0.0666667
CAP18_8	PR39_7	0
CAP18_8	PR39_10	0
CAP18_8	PROA_2	0.1
CAP18_8	PROA_3	0
CAP18_8	PROA_7	0.0909091
CAP18_8	PROA_8	0.0909091
CAP18_8	PROA_9	0
CAP18_8	PXB_2	0
CAP18_8	PXB_5	0.0769231
CAP18_8	PXB_6	0.0909091
CAP18_8	PXB_8	0.0833333
CAP18_8	PXB_10	0
CAP18_10	HBD3_3	0.1
CAP18_10	HBD3_6	0
CAP18_10	HBD3_8	0
CAP18_10	HBD3_10	0
CAP18_10	LL37_1	0
CAP18_10	LL37_3	0.142857
CAP18_10	LL37_6	0.111111
CAP18_10	LL37_7	0.0909091
CAP18_10	LL37_10	0
CAP18_10	PEX_1	0
CAP18_10	PEX_4	0.111111
CAP18_10	PEX_5	0
CAP18_10	PEX_6	0
CAP18_10	PEX_7	0.111111
CAP18_10	PR39_1	0.1
CAP18_10	PR39_2	0.1
CAP18_10	PR39_5	0
CAP18_10	PR39_7	0
CAP18_10	PR39_10	0
CAP18_10	PROA_2	0
CAP18_10	PROA_3	0
CAP18_10	PROA_7	0
CAP18_10	PROA_8	0
CAP18_10	PROA_9	0
CAP18_10	PXB_2	0.111111
CAP18_10	PXB_5	0.1
CAP18_10	PXB_6	0.125
CAP18_10	PXB_8	0.111111
CAP18_10	PXB_10	0.0833333
HBD3_3	HBD3_6	0
HBD3_3	HBD3_8	0.0909091
HBD3_3	HBD3_10	0.111111
HBD3_3	LL37_1	0
HBD3_3	LL37_3	0
HBD3_3	LL37_6	0
HBD3_3	LL37_7	0
HBD3_3	LL37_10	0
HBD3_3	PEX_1	0
HBD3_3	PEX_4	0.1
HBD3_3	PEX_5	0.1
HBD3_3	PEX_6	0.125
HBD3_3	PEX_7	0.1
HBD3_3	PR39_1	0.2
HBD3_3	PR39_2	0.2
HBD3_3	PR39_5	0.0769231
HBD3_3	PR39_7	0
HBD3_3	PR39_10	0
HBD3_3	PROA_2	0.125
HBD3_3	PROA_3	0
HBD3_3	PROA_7	0.111111
HBD3_3	PROA_8	0.111111
HBD3_3	PROA_9	0
HBD3_3	PXB_2	0.1
HBD3_3	PXB_5	0.0909091
HBD3_3	PXB_6	0.111111
HBD3_3	PXB_8	0.1
HBD3_3	PXB_10	0.0769231
HBD3_6	HBD3_8	0.111111
HBD3_6	HBD3_10	0.142857
HBD3_6	LL37_1	0
HBD3_6	LL37_3	0
HBD3_6	LL37_6	0.125
HBD3_6	LL37_7	0.1
HBD3_6	LL37_10	0
HBD3_6	PEX_1	0
HBD3_6	PEX_4	0
HBD3_6	PEX_5	0
HBD3_6	PEX_6	0
HBD3_6	PEX_7	0
HBD3_6	PR39_1	0
HBD3_6	PR39_2	0
HBD3_6	PR39_5	0
HBD3_6	PR39_7	0
HBD3_6	PR39_10	0
HBD3_6	PROA_2	0
HBD3_6	PROA_3	0
HBD3_6	PROA_7	0
HBD3_6	PROA_8	0
HBD3_6	PROA_9	0
HBD3_6	PXB_2	0
HBD3_6	PXB_5	0
HBD3_6	PXB_6	0
HBD3_6	PXB_8	0
HBD3_6	PXB_10	0
HBD3_8	HBD3_10	0.111111
HBD3_8	LL37_1	0
HBD3_8	LL37_3	0
HBD3_8	LL37_6	0
HBD3_8	LL37_7	0.0833333
HBD3_8	LL37_10	0
HBD3_8	PEX_1	0
HBD3_8	PEX_4	0
HBD3_8	PEX_5	0.1
HBD3_8	PEX_6	0.125
HBD3_8	PEX_7	0
HBD3_8	PR39_1	0
HBD3_8	PR39_2	0
HBD3_8	PR39_5	0.0769231
HBD3_8	PR39_7	0
HBD3_8	PR39_10	0
HBD3_8	PROA_2	0.125
HBD3_8	PROA_3	0
HBD3_8	PROA_7	0.111111
HBD3_8	PROA_8	0.111111
HBD3_8	PROA_9	0
HBD3_8	PXB_2	0
HBD3_8	PXB_5	0
HBD3_8	PXB_6	0
HBD3_8	PXB_8	0
HBD3_8	PXB_10	0
HBD3_10	LL37_1	0
HBD3_10	LL37_3	0
HBD3_10	LL37_6	0
HBD3_10	LL37_7	0.1
HBD3_10	LL37_10	0
HBD3_10	PEX_1	0
HBD3_10	PEX_4	0
HBD3_10	PEX_5	0
HBD3_10	PEX_6	0
HBD3_10	PEX_7	0
HBD3_10	PR39_1	0.111111
HBD3_10	PR39_2	0.111111
HBD3_10	PR39_5	0
HBD3_10	PR39_7	0
HBD3_10	PR39_10	0
HBD3_10	PROA_2	0
HBD3_10	PROA_3	0
HBD3_10	PROA_7	0
HBD3_10	PROA_8	0
HBD3_10	PROA_9	0
HBD3_10	PXB_2	0
HBD3_10	PXB_5	0
HBD3_10	PXB_6	0
HBD3_10	PXB_8	0
HBD3_10	PXB_10	0
LL37_1	LL37_3	0.2
LL37_1	LL37_6	0
LL37_1	LL37_7	0.111111
LL37_1	LL37_10	0.2
LL37_1	PEX_1	0
LL37_1	PEX_4	0
LL37_1	PEX_5	0
LL37_1	PEX_6	0
LL37_1	PEX_7	0.142857
LL37_1	PR39_1	0
LL37_1	PR39_2	0
LL37_1	PR39_5	0
LL37_1	PR39_7	0
LL37_1	PR39_10	0
LL37_1	PROA_2	0
LL37_1	PROA_3	0
LL37_1	PROA_7	0
LL37_1	PROA_8	0
LL37_1	PROA_9	0
LL37_1	PXB_2	0
LL37_1	PXB_5	0
LL37_1	PXB_6	0
LL37_1	PXB_8	0
LL37_1	PXB_10	0
LL37_3	LL37_6	0.333333
LL37_3	LL37_7	0.111111
LL37_3	LL37_10	0.5
LL37_3	PEX_1	0
LL37_3	PEX_4	0
LL37_3	PEX_5	0
LL37_3	PEX_6	0
LL37_3	PEX_7	0.142857
LL37_3	PR39_1	0
LL37_3	PR39_2	0
LL37_3	PR39_5	0
LL37_3	PR39_7	0
LL37_3	PR39_10	0
LL37_3	PROA_2	0
LL37_3	PROA_3	0
LL37_3	PROA_7	0
LL37_3	PROA_8	0
LL37_3	PROA_9	0
LL37_3	PXB_2	0
LL37_3	PXB_5	0
LL37_3	PXB_6	0
LL37_3	PXB_8	0
LL37_3	PXB_10	0
LL37_6	LL37_7	0.0909091
LL37_6	LL37_10	0.142857
LL37_6	PEX_1	0
LL37_6	PEX_4	0
LL37_6	PEX_5	0
LL37_6	PEX_6	0
LL37_6	PEX_7	0
LL37_6	PR39_1	0
LL37_6	PR39_2	0
LL37_6	PR39_5	0
LL37_6	PR39_7	0
LL37_6	PR39_10	0
LL37_6	PROA_2	0
LL37_6	PROA_3	0
LL37_6	PROA_7	0
LL37_6	PROA_8	0
LL37_6	PROA_9	0
LL37_6	PXB_2	0
LL37_6	PXB_5	0
LL37_6	PXB_6	0
LL37_6	PXB_8	0
LL37_6	PXB_10	0
LL37_7	LL37_10	0
LL37_7	PEX_1	0
LL37_7	PEX_4	0.0909091
LL37_7	PEX_5	0
LL37_7	PEX_6	0
LL37_7	PEX_7	0
LL37_7	PR39_1	0
LL37_7	PR39_2	0
LL37_7	PR39_5	0
LL37_7	PR39_7	0
LL37_7	PR39_10	0
LL37_7	PROA_2	0
LL37_7	PROA_3	0
LL37_7	PROA_7	0
LL37_7	PROA_8	0
LL37_7	PROA_9	0
LL37_7	PXB_2	0
LL37_7	PXB_5	0.0833333
LL37_7	PXB_6	0.1
LL37_7	PXB_8	0
LL37_7	PXB_10	0
LL37_10	PEX_1	0
LL37_10	PEX_4	0
LL37_10	PEX_5	0
LL37_10	PEX_6	0
LL37_10	PEX_7	0.142857
LL37_10	PR39_1	0
LL37_10	PR39_2	0
LL37_10	PR39_5	0
LL37_10	PR39_7	0
LL37_10	PR39_10	0
LL37_10	PROA_2	0
LL37_10	PROA_3	0
LL37_10	PROA_7	0
LL37_10	PROA_8	0
LL37_10	PROA_9	0
LL37_10	PXB_2	0
LL37_10	PXB_5	0
LL37_10	PXB_6	0
LL37_10	PXB_8	0
LL37_10	PXB_10	0
PEX_1	PEX_4	0.125
PEX_1	PEX_5	0.125
PEX_1	PEX_6	0.166667
PEX_1	PEX_7	0
PEX_1	PR39_1	0
PEX_1	PR39_2	0
PEX_1	PR39_5	0
PEX_1	PR39_7	0
PEX_1	PR39_10	0
PEX_1	PROA_2	0
PEX_1	PROA_3	0
PEX_1	PROA_7	0
PEX_1	PROA_8	0
PEX_1	PROA_9	0
PEX_1	PXB_2	0
PEX_1	PXB_5	0
PEX_1	PXB_6	0
PEX_1	PXB_8	0
PEX_1	PXB_10	0
PEX_4	PEX_5	0.111111
PEX_4	PEX_6	0.142857
PEX_4	PEX_7	0.111111
PEX_4	PR39_1	0.1
PEX_4	PR39_2	0.1
PEX_4	PR39_5	0
PEX_4	PR39_7	0
PEX_4	PR39_10	0
PEX_4	PROA_2	0
PEX_4	PROA_3	0
PEX_4	PROA_7	0
PEX_4	PROA_8	0
PEX_4	PROA_9	0
PEX_4	PXB_2	0.111111
PEX_4	PXB_5	0.1
PEX_4	PXB_6	0.125
PEX_4	PXB_8	0.111111
PEX_4	PXB_10	0.0833333
PEX_5	PEX_6	0.333333
PEX_5	PEX_7	0
PEX_5	PR39_1	0
PEX_5	PR39_2	0
PEX_5	PR39_5	0.0833333
PEX_5	PR39_7	0
PEX_5	PR39_10	0
PEX_5	PROA_2	0.142857
PEX_5	PROA_3	0
PEX_5	PROA_7	0.125
PEX_5	PROA_8	0.125
PEX_5	PROA_9	0
PEX_5	PXB_2	0
PEX_5	PXB_5	0
PEX_5	PXB_6	0
PEX_5	PXB_8	0
PEX_5	PXB_10	0
PEX_6	PEX_7	0
PEX_6	PR39_1	0
PEX_6	PR39_2	0
PEX_6	PR39_5	0.1
PEX_6	PR39_7	0
PEX_6	PR39_10	0
PEX_6	PROA_2	0.2
PEX_6	PROA_3	0
PEX_6	PROA_7	0.166667
PEX_6	PROA_8	0.166667
PEX_6	PROA_9	0
PEX_6	PXB_2	0
PEX_6	PXB_5	0
PEX_6	PXB_6	0
PEX_6	PXB_8	0
PEX_6	PXB_10	0
PEX_7	PR39_1	0.1
PEX_7	PR39_2	0.1
PEX_7	PR39_5	0
PEX_7	PR39_7	0
PEX_7	PR39_10	0
PEX_7	PROA_2	0
PEX_7	PROA_3	0
PEX_7	PROA_7	0
PEX_7	PROA_8	0
PEX_7	PROA_9	0
PEX_7	PXB_2	0.111111
PEX_7	PXB_5	0.1
PEX_7	PXB_6	0.125
PEX_7	PXB_8	0.111111
PEX_7	PXB_10	0.181818
PR39_1	PR39_2	0.333333
PR39_1	PR39_5	0.0769231
PR39_1	PR39_7	0.166667
PR39_1	PR39_10	0.181818
PR39_1	PROA_2	0
PR39_1	PROA_3	0
PR39_1	PROA_7	0
PR39_1	PROA_8	0
PR39_1	PROA_9	0
PR39_1	PXB_2	0.1
PR39_1	PXB_5	0.0909091
PR39_1	PXB_6	0.111111
PR39_1	PXB_8	0.1
PR39_1	PXB_10	0.0769231
PR39_2	PR39_5	0.166667
PR39_2	PR39_7	0.0769231
PR39_2	PR39_10	0.181818
PR39_2	PROA_2	0
PR39_2	PROA_3	0
PR39_2	PROA_7	0
PR39_2	PROA_8	0
PR39_2	PROA_9	0
PR39_2	PXB_2	0.1
PR39_2	PXB_5	0.0909091
PR39_2	PXB_6	0.111111
PR39_2	PXB_8	0.1
PR39_2	PXB_10	0.0769231
PR39_5	PR39_7	0.142857
PR39_5	PR39_10	0.153846
PR39_5	PROA_2	0.1
PR39_5	PROA_3	0
PR39_5	PROA_7	0.0909091
PR39_5	PROA_8	0.0909091
PR39_5	PROA_9	0
PR39_5	PXB_2	0
PR39_5	PXB_5	0
PR39_5	PXB_6	0
PR39_5	PXB_8	0
PR39_5	PXB_10	0
PR39_7	PR39_10	0.153846
PR39_7	PROA_2	0
PR39_7	PROA_3	0
PR39_7	PROA_7	0
PR39_7	PROA_8	0
PR39_7	PROA_9	0
PR39_7	PXB_2	0
PR39_7	PXB_5	0
PR39_7	PXB_6	0
PR39_7	PXB_8	0
PR39_7	PXB_10	0.0666667
PR39_10	PROA_2	0
PR39_10	PROA_3	0
PR39_10	PROA_7	0
PR39_10	PROA_8	0
PR39_10	PROA_9	0
PR39_10	PXB_2	0.0909091
PR39_10	PXB_5	0.0833333
PR39_10	PXB_6	0.1
PR39_10	PXB_8	0.0909091
PR39_10	PXB_10	0
PROA_2	PROA_3	0
PROA_2	PROA_7	0.4
PROA_2	PROA_8	0.4
PROA_2	PROA_9	0
PROA_2	PXB_2	0
PROA_2	PXB_5	0
PROA_2	PXB_6	0
PROA_2	PXB_8	0
PROA_2	PXB_10	0
PROA_3	PROA_7	0
PROA_3	PROA_8	0
PROA_3	PROA_9	0.333333
PROA_3	PXB_2	0.0909091
PROA_3	PXB_5	0.0833333
PROA_3	PXB_6	0
PROA_3	PXB_8	0.0909091
PROA_3	PXB_10	0.0714286
PROA_7	PROA_8	0.333333
PROA_7	PROA_9	0
PROA_7	PXB_2	0
PROA_7	PXB_5	0
PROA_7	PXB_6	0
PROA_7	PXB_8	0
PROA_7	PXB_10	0
PROA_8	PROA_9	0
PROA_8	PXB_2	0
PROA_8	PXB_5	0
PROA_8	PXB_6	0
PROA_8	PXB_8	0
PROA_8	PXB_10	0
PROA_9	PXB_2	0
PROA_9	PXB_5	0.1
PROA_9	PXB_6	0
PROA_9	PXB_8	0.111111
PROA_9	PXB_10	0.0833333
PXB_2	PXB_5	0.222222
PXB_2	PXB_6	0.285714
PXB_2	PXB_8	0.25
PXB_2	PXB_10	0.0833333
PXB_5	PXB_6	0.666667
PXB_5	PXB_8	0.571429
PXB_5	PXB_10	0.166667
PXB_6	PXB_8	0.5
PXB_6	PXB_10	0.0909091
PXB_8	PXB_10	0.181818

## Sheet: Figure 5
Figure 5	Surface charge measurement of AMP-adapted lines and the tree reinserted mutants.
	Resistant lines are named after the AMP it has been exposed to during the evolutionary experiment, and the serial number of the corresponding population.
	Relative surface charge was measured as the relative change in the binding of the positively charged FITC-PLL compared to the wild-type (see Methods).
paramtere Y	parameter X
lineas	relative fluorescence unit (RFU)
BAC5_10	0.529741
BAC5_10	0.415751
BAC5_10	0.650058
BAC5_10	0.707733
BAC5_10	0.73827
BAC5_10	0.754375
BAC5_10	0.652202
BAC5_10	0.795997
BAC5_10	0.761434
BAC5_7	0.658895
BAC5_7	0.659941
BAC5_7	0.665065
BAC5_7	0.476197
BAC5_7	0.477766
BAC5_7	0.581769
BAC5_7	0.680595
BAC5_7	0.725825
BAC5_7	0.694974
basS	0.347513
basS	0.313787
basS	0.351749
basS	0.329944
basS	0.311434
basS	0.391645
basS	0.23619
basS	0.191587
basS	0.251145
wild type	1.04212
wild type	1.0394
wild type	1.07093
wild type	0.965989
wild type	0.966982
wild type	0.969283
wild type	0.942825
wild type	0.999088
wild type	1.00338
CAP18_6	0.670555
CAP18_6	0.694347
CAP18_6	0.726871
CAP18_6	0.368638
CAP18_6	0.47489
CAP18_6	0.363775
CAP18_6	0.519754
CAP18_6	0.699105
CAP18_6	0.739786
CAP18_8	0.94591
CAP18_8	0.939583
CAP18_8	0.998304
CAP18_8	0.919086
CAP18_8	0.946956
CAP18_8	0.948681
CAP18_8	0.894039
CAP18_8	0.933831
CAP18_8	0.939165
HBD3_10	0.462393
HBD3_10	0.458889
HBD3_10	0.484772
HBD3_10	0.291878
HBD3_10	0.333082
HBD3_10	0.342546
HBD3_10	0.304218
HBD3_10	0.327696
HBD3_10	0.286387
HBD3_3	0.235928
HBD3_3	0.263014
HBD3_3	0.213287
HBD3_3	0.260191
HBD3_3	0.330049
HBD3_3	0.344847
HBD3_3	0.232634
HBD3_3	0.281995
HBD3_3	0.245393
LL37_6	1.01467
LL37_6	0.995114
LL37_6	1.01514
LL37_6	0.90136
LL37_6	0.907216
LL37_6	0.915425
LL37_6	0.903399
LL37_6	0.985074
LL37_6	0.992029
LL37_7	0.222647
LL37_7	0.226046
LL37_7	0.219562
LL37_7	0.229811
LL37_7	0.2113
LL37_7	0.2467
LL37_7	0.126017
LL37_7	0.186201
LL37_7	0.167273
mlaD	0.606397
mlaD	0.760702
mlaD	0.659261
mlaD	0.771735
mlaD	0.806664
mlaD	0.820311
mlaD	0.708047
mlaD	0.76478
mlaD	0.750035
PEX_4	0.202725
PEX_4	0.0917151
PEX_4	0.138723
PEX_4	0.00899372
PEX_4	0.0712178
PEX_4	0.0576749
PEX_4	-0.0152684
PEX_4	0.0556356
PEX_4	0.120736
PEX_7	0.544068
PEX_7	0.566605
PEX_7	0.543859
PEX_7	0.339513
PEX_7	0.355252
PEX_7	0.372508
PEX_7	0.0488903
PEX_7	0.131559
PEX_7	0.103219
PR39_1	0.394051
PR39_1	0.412822
PR39_1	0.455752
PR39_1	0.334598
PR39_1	0.340611
PR39_1	0.355043
PR39_1	0.149547
PR39_1	0.333866
PR39_1	0.342703
PR39_5	0.962015
PR39_5	0.969283
PR39_5	1.06074
PR39_5	0.961335
PR39_5	0.998356
PR39_5	1.02659
PR39_5	0.920654
PR39_5	0.961283
PR39_5	0.985963
PROA_3	0.865594
PROA_3	0.854247
PROA_3	0.911451
PROA_3	0.828887
PROA_3	0.886719
PROA_3	0.910301
PROA_3	0.818377
PROA_3	0.845149
PROA_3	0.885934
PROA_8	1.10089
PROA_8	1.08646
PROA_8	1.14063
PROA_8	1.08186
PROA_8	1.12181
PROA_8	1.12986
PROA_8	1.04416
PROA_8	1.11825
PROA_8	1.12929
PXB_10	0.722322
PXB_10	0.715106
PXB_10	0.768388
PXB_10	0.655653
PXB_10	0.679706
PXB_10	0.730583
PXB_10	0.511021
PXB_10	0.525349
PXB_10	0.507257
PXB_5	1.03292
PXB_5	1.03585
PXB_5	1.07193
PXB_5	0.894876
PXB_5	0.978434
PXB_5	0.993336
PXB_5	0.895346
PXB_5	0.942772
PXB_5	0.953753
waaY	0.830717
waaY	0.889438
waaY	0.871241
waaY	0.806193
waaY	0.818063
waaY	0.860313
waaY	0.724465
waaY	0.780781
waaY	0.788206

## Sheet: Figure 6A
Figure 6	Depicts the impact of gene overexpression on resistance level.
	For AMP and antibiotic abbreviations, see Supplementary Tables 1-2
	MIC fold change was calculated as follow: MIC fold change = MIC of ASKA pooled library/ MIC of E.coli carry empty ASKA plasmid
	parameter X	parameter Y
drug_type	drug	MIC fold change
AMPs	LL37	1
AMPs	LL37	1.44
AMPs	LL37	1
AMPs	PXB	1
AMPs	PXB	1
AMPs	PXB	1
AMPs	IND	1
AMPs	IND	1
AMPs	IND	1
AMPs	TPII	1
AMPs	TPII	1
AMPs	TPII	1
AMPs	CP1	1
AMPs	CP1	1
AMPs	CP1	1
AMPs	PLEU	1.3
AMPs	PLEU	0.455166
AMPs	PLEU	1.69
AMPs	PEX	1.2
AMPs	PEX	1
AMPs	PEX	1.2
AMPs	PR39	1
AMPs	PR39	1
AMPs	PR39	1
AMPs	PGLA	1.44
AMPs	PGLA	1.44
AMPs	PGLA	1.2
AMPs	BAC5	0.83
AMPs	BAC5	1
AMPs	BAC5	0.83
AMPs	R8	1
AMPs	R8	1
AMPs	R8	0.83
AMPs	CAP18	1
AMPs	CAP18	1.2
AMPs	CAP18	1
AMPs	PROA	1
AMPs	PROA	0.28
AMPs	PROA	1
AMPs	HBD3	2.0736
AMPs	HBD3	1.728
AMPs	HBD3	1
Antibiotics	TET	2.0736
Antibiotics	TET	1.728
Antibiotics	TET	1.728
Antibiotics	CPR	2.0736
Antibiotics	CPR	2.48832
Antibiotics	CPR	2.48832
Antibiotics	KAN	1.3
Antibiotics	KAN	1.3
Antibiotics	KAN	1.69
Antibiotics	TOB	1.44
Antibiotics	TOB	2.0736
Antibiotics	TOB	1.728
Antibiotics	FOX	11.39
Antibiotics	FOX	11.39
Antibiotics	FOX	11.39
Antibiotics	DOX	2.8561
Antibiotics	DOX	3.71293
Antibiotics	DOX	2.8561
Antibiotics	APC	64
Antibiotics	APC	64
Antibiotics	APC	64
Antibiotics	NAL	2.8561
Antibiotics	NAL	2.8561
Antibiotics	NAL	2.8561
Antibiotics	ERY	1.69
Antibiotics	ERY	1.69
Antibiotics	ERY	1.69
Antibiotics	TRM	64
Antibiotics	TRM	32
Antibiotics	TRM	32
Antibiotics	NIT	2.25
Antibiotics	NIT	2.25
Antibiotics	NIT	1

## Sheet: Figure 6B
Figure 6B	Functional metagenomics of a soil library.
	For AMP and antibiotic abbreviations, see Supplementary Tables 1-2
	parameter X	parameter Y
drug	Drug Type	Number of resistant contig
CPR	Antibiotics	10
TOB	Antibiotics	13
TRM	Antibiotics	11
CHL	Antibiotics	7
R8	AMPs	0
TPII	AMPs	0
CP1	AMPs	0
IND	AMPs	0

[truncated: 2 more sheets: Supplementary Figure 2A, Supplementary Figure 2B]
